# Supplementary material for: Scientific and technological contributions of Latin America and Caribbean countries to the Zika virus outbreak
Source: BMC Public Health. 2019 May 9;19:530. doi: 10.1186/s12889-019-6842-x (PMC6507135; doi:10.1186/s12889-019-6842-x)
Supplement: Supplementary file 1 — ZIKAV-related publications up to December 2017, retrieved from WoS, PubMed, and Scopus. (CSV 1513 kb) [file 12889_2019_6842_MOESM1_ESM.csv]

Title	Journal	Publication Year	DOI
Zika Virus Infection,"PEDIATR CLIN N AM","2017","10.1016/j.pcl.2017.03.012"
Zika virus,"CLIN INVESTIG GINECO","2017","10.1016/j.gine.2017.03.001"
EDITORIAL,"REV PERU GINECOL OBS","2017",""
Zika Virus Infection,"Ann Biol Clin Paris","2016","10.1684/abc.2016.1196"
Zika virus,"WORKPLACE HEALTH SAF","2016","10.1177/2165079916657109"
Zika virus,"N Engl J Med","2016",""
Zika virus and pregnancy,"Gynecol. Obstet. Fertil.","2016","10.1016/j.gyobfe.2016.03.006"
Zika virus and microcephaly,"N Engl J Med","2016","10.1056/NEJMe1601862"
Zika virus,"J TROP PEDIATRICS","2016","10.1093/tropej/fmw006"
What's new in clinical dermatology ? [Quoi de neuf en dermatologie clinique ?],"Ann Dermatol Venereol","2014",""
Zika virus,"BMJ","2016","10.1136/bmj.i1049"
Zika Virus Infection,"Rev Fac Cien Med Univ Nac Cordoba","2016",""
Zika virus and pregnancy,"Int J Gynaecol Obstet","2016","10.1111/1471-0528.14071"
Preliminary results on the control of Aedes spp. in a remote Guatemalan community vulnerable to dengue, chikungunya and Zika virus: Community participation and use of low-cost ecological ovillantas for mosquito control,"F1000Res","2016","10.12688/f1000research.8461.2"
Zika virus,"J TROP PEDIATRICS","2016","10.1093/tropej/fmw003"
Zika virus,"Nurs Stand","2016","10.7748/ns.30.24.17.s20"
Zika virus and microcephaly,"N Engl J Med","2016","10.1056/NEJMe1601379"
Zika Virus Infection,"CAN MED ASSOC J","2016","10.1503/cmaj.151486"
Zika virus and pregnancy,"Obstet Gynecol","2016","10.1097/AOG.0000000000001378"
Zika virus and microcephaly,"CAN MED ASSOC J","2016","10.1503/cmaj.160179"
Zika virus,"N Engl J Med","2016","10.1056/NEJMra1602113"
News in brief,"Lancet Neurol.","2016","10.1016/S1474-4422(16)30007-2"
Zika virus,"JAMA Dermatol","2016","10.1001/jamadermatol.2016.1635"
Zika virus and pregnancy,"Nurs Womens Health","2016","10.1016/j.nwh.2016.03.001"
Update From the Advisory Committee on Immunization Practices,"J Pediatric Infect Dis Soc","2016","10.1093/jpids/piw026"
EDITORIAL,"Trop. Doct.","2016","10.1177/0049475516659015"
Zika virus,"Clin Microbiol Rev","2016","10.1128/CMR.00072-15"
EDITORIAL,"NEUROTHERAPEUTICS","2016","10.1007/s13311-016-0459-x"
Editor's update and selected articles from the Journal of the Neurological Sciences,"J Neurol Sci","2016","10.1016/j.jns.2016.05.003"
Zika virus,"N Engl J Med","2016","10.1056/NEJMc1606769"
EDITORIAL,"BRAIN","2016","10.1093/brain/aww184"
Insights from outside BJOG,"Int J Gynaecol Obstet","2016","10.1111/1471-0528.14192"
News in brief,"Lancet Neurol.","2016","10.1016/S1474-4422(16)30170-3"
Insights from outside BJOG,"Int J Gynaecol Obstet","2016","10.1111/1471-0528.14266"
News in brief,"Lancet Neurol.","2016","10.1016/S1474-4422(16)30253-8"
EDITORIAL,"BRAIN","2016","10.1093/brain/aww265"
Insights from outside BJOG,"Int J Gynaecol Obstet","2016","10.1111/1471-0528.14376"
Zika virus and microcephaly,"Lancet Infect Dis","2016","10.1016/S1473-3099(16)30462-5"
News in brief,"Lancet Neurol.","2016","10.1016/S1474-4422(16)30300-3"
EDITORIAL,"Infect Genet Evol","2016","10.1016/j.meegid.2016.11.017"
Editor's update and selected articles from the Journal of the Neurological Sciences,"J Neurol Sci","2016","10.1016/j.jns.2016.09.056"
Zika virus infection experimentally induced in a human volunteer,"Trans R Soc Trop Med Hyg","1956","10.1016/0035-9203(56)90090-6"
Zika virus,"Emerg Infect Dis","2014","10.3201/eid2006.ET2006"
What's new in clinical dermatology ? [Quoi de neuf en dermatologie clinique ?],"Ann Dermatol Venereol","2015","10.1016/S0151-9638(16)30001-1"
Zika Virus Infection,"Pediatr Emerg Care","2017","10.1097/PEC.0000000000001165"
Preliminary results on the control of Aedes spp. in a remote Guatemalan community vulnerable to dengue, chikungunya and Zika virus: Community participation and use of low-cost ecological ovillantas for mosquito control,"F1000Res","2017","10.12688/F1000RESEARCH.8461.1"
Insights from outside BJOG,"Int J Gynaecol Obstet","2017","10.1111/1471-0528.14644"
Zika virus and pregnancy,"J. Matern.-Fetal Neonatal Med.","2017","10.1080/14767058.2016.1197901"
Zika virus,"Clin. Lab. Med.","2017","10.1016/j.cll.2017.01.002"
EDITORIAL,"New Zealand Public Health Surveill. Rep.","2017",""
Zika virus and pregnancy,"J. Matern.-Fetal Neonatal Med.","2017","10.1080/14767058.2016.1199295"
Insights from outside BJOG,"Int J Gynaecol Obstet","2017","10.1111/1471-0528.14785"
Update From the Advisory Committee on Immunization Practices,"J Pediatric Infect Dis Soc","2017","10.1093/jpids/pix040"
Insights from outside BJOG,"Int J Gynaecol Obstet","2017","10.1111/1471-0528.14844"
Insights from outside BJOG,"Int J Gynaecol Obstet","2017","10.1111/1471-0528.14973"
Update From the Advisory Committee on Immunization Practices,"J Pediatric Infect Dis Soc","2017","10.1093/jpids/pix066"
Editor's update and selected articles from the Journal of the Neurological Sciences,"J Neurol Sci","2017","10.1016/j.jns.2017.10.007"
Preliminary results on the control of Aedes spp. in a remote Guatemalan community vulnerable to dengue, chikungunya and Zika virus: Community participation and use of low-cost ecological ovillantas for mosquito control,"F1000Res","2016","10.12688/f1000research.8461.3 [doi]"
Zika Virus.,"Clin. Pediatr.","2017","10.1177/0009922816677039 [doi]"
Zika Virus.,"N Engl J Med","2016","10.1056/NEJMc1606769#SA1 [doi]"
Zika Virus.,"J Spec Oper Med","2016",""
Zika Virus.,"BMJ","2016",""
Zika Virus.,"Emerg Infect Dis","2014",""
Regulation and Genetic Heterogeneity of Select Interferon Stimulated Genes Independently Restrict ZIKV Infection,"CYTOKINE","2017",""
ZIKV exposed pregnant women: testing utilization and pregnancy outcomes,"Am J Obstet Gynecol","2017",""
A Novel Approach for Sensitive Detection of ZIKV RNA in Whole Blood and Urine Samples,"J MOL DIAGN","2017",""
DENV PREEXISTING IMMUNITY EFFECT ON ZIKV INFECTION AND THE RELIABILITY OF DIAGNOSIS IN AN AREA WITH CO-CIRCULATION OF SEVERAL ARBOVIRUSES,"Am J Trop Med Hyg","2017",""
IMMUNITY TO ZIKV, DENV AND CHIKV IN A NON-ENDEMIC HUMAN IMMUNE COHORT IN PORTLAND, OREGON,"Am J Trop Med Hyg","2017",""
VECTOR COMPETENCE OF AMERICAN MOSQUITOES FOR MULTIPLE STRAINS OF ZIKV REPRESENTING EACH GENETIC CLADE,"Am J Trop Med Hyg","2017",""
A comprehensive in silico analysis of transcripts upregulated in multiple scleroses patients and ZIkV infection: identification of similar pathways,"MULT SCLER J","2017",""
VERTICAL TRANSMISSION OF ZIICA VIRUS (ZIKV) IN RHESUS MACAQUES,"PLACENTA","2017","10.1016/j.placenta.2017.07.279"
ZIKV Impact on Eligibility Determination of HCT/P Donors - Cord Blood (CB),"TRANSFUSION","2017",""
Acute phase human B cell response after ZIKV infection,"J Immunol","2017",""
ZIKV infection regulates inflammasomes pathway for replication in monocytes.,"Sci Rep","2017","10.1038/s41598-017-16072-3 [doi]"
Wingbeat Frequency-Sweep and Visual Stimuli for Trapping Male Aedes aegypti (Diptera: Culicidae).,"J Med Entomol","2017","10.1093/jme/tjx074 [doi]"
Pharmacophore anchor models of flaviviral NS3 proteases lead to drug repurposing for DENV infection,"BMC Bioinformatics","2017","10.1186/s12859-017-1957-5"
Description of a Second Ferritin Light Chain Homologue From the Yellow Fever Mosquito (Diptera: Culicidae),"J Insect Sci","2017","10.1093/jisesa/iex096"
Zika Virus Infects, Activates, and Crosses Brain Microvascular Endothelial Cells, without Barrier Disruption,"Front Microbiol","2017","10.3389/fmicb.2017.02557"
Changing the gap type of solid state boric acid by heating: a dispersion-corrected density functional study of alpha-, beta-, and gamma-metaboric acid polymorphs,"NEW J CHEM","2017","10.1039/c7nj02945d"
Aedes aegypti resistance development to commonly used insecticides in Jakarta, Indonesia,"PLOS ONE","2017","10.1371/journal.pone.0189680"
Flaviviruses Produce a Subgenomic Flaviviral RNA That Enhances Mosquito Transmission,"DNA Cell Biol","","10.1089/dna.2017.4059"
Strengthening global vaccine access for adolescents and adults.,"VACCINE","2017","10.1016/j.vaccine.2017.10.023"
ZikaPLAN: Zika Preparedness Latin American Network,"Global Health Action","2017","10.1080/16549716.2017.1398485"
Zika Virus: An Emerging Global Health Threat.,"Front Cell Infect Microbiol","2017","10.3389/fcimb.2017.00486"
Placental Histopathology and Clinical Presentation of Severe Congenital Zika Syndrome in a Human Immunodeficiency Virus-Exposed Uninfected Infant,"Front. Immunol.","2017","10.3389/fimmu.2017.01704"
Macromolecular Antiviral Agents against Zika, Ebola, SARS, and Other Pathogenic Viruses,"Adv. Healthc. Mater.","2017","10.1002/adhm.201700748"
Aptamer-Based ELISA Assay for Highly Specific and Sensitive Detection of Zika NS1 Protein,"Anal Chem","2017","10.1021/acs.analchem.7b02862"
Causes and Consequences of Flavivirus RNA Methylation.,"Front Microbiol","2017","10.3389/fmicb.2017.02374"
Humans in a Dish: The Potential of Organoids in Modeling Immunity and Infectious Diseases,"Front Microbiol","2017","10.3389/fmicb.2017.02402"
Congenital microcephaly: Case definition & guidelines for data collection, analysis, and presentation of safety data after maternal immunisation,"VACCINE","2017","10.1016/j.vaccine.2017.01.044"
Pathogen Inactivation of Cellular Blood Products-An Additional Safety Layer in Transfusion Medicine,"Front Med","2017","10.3389/fmed.2017.00219"
Emerging arboviruses: Why today?,"ONE HEALTH","2017","10.1016/j.onehlt.2017.06.001"
Perinatal Dengue: A case Report,"Rev. Chil. Pediatr.","2017","10.4067/S0370-41062017000600765"
Psychological Distress and Zika, Dengue and Chikungunya Symptoms Following the 2016 Earthquake in Bahia de Caraquez, Ecuador,"Int J Environ Res Public Health","2017","10.3390/ijerph14121516"
IFPA meeting 2016 workshop report III: Decidua-trophoblast interactions; trophoblast implantation and invasion; immunology at the maternal-fetal interface; placental inflammation,"PLACENTA","2017","10.1016/j.placenta.2017.04.019"
Zika virus in children: an update,"Arch. Argent. Pediatr.","2017",""
Zika-Virus-Related Photo Sharing on Pinterest and Instagram,"Disaster Med. Public Health Preparedness","2017","10.1017/dmp.2017.23"
Discovery of potential Zika virus RNA polymerase inhibitors by docking-based virtual screening,"Comput Biol Chem","2017","10.1016/j.compbiolchem.2017.10.007"
Consequences of congenital Zika virus infection,"Curr Opin Virol","2017","10.1016/j.coviro.2017.09.005"
Epitope Sequences in Dengue Virus NS1 Protein Identified by Monoclonal Antibodies,"ANTIBODIES","2017","10.3390/antib6040014"
Travel Characteristics and Pretravel Health Care Among Pregnant or Breastfeeding US Women Preparing for International Travel,"Obstet Gynecol","2017","10.1097/AOG.0000000000002360"
Histone demethylase LSD1 restricts influenza A virus infection by erasing IFITM3-K88 monomethylation,"PLoS Pathog","2017","10.1371/journal.ppat.1006773"
Understanding the structure and function of the capsid protein of Zika, West-Nile and Dengue viruses, namely their ability to interact with host lipid systems,"PROTEIN SCI","2017",""
Differential effects of lipid biosynthesis inhibitors on Zika and Semliki Forest viruses,"Vet. J.","2017","10.1016/j.tvjl.2017.10.009"
THE ""uNHOLY"" CHIKUNGUNYA-DENGUE-ZIKA TRINITY: A THEORETICAL ANALYSIS,"J. Biol. Syst.","2017","10.1142/S0218339017400046"
Detection of Zika virus in raw materials and cell banks for use in the manufacture of biologicals and novel ATMPs,"HUM GENE THER","2017",""
Zika virus dynamics: When does sexual transmission matter?,"Epidemics","2017","10.1016/j.epidem.2017.06.003"
Estimating the reproductive number, total outbreak size, and reporting rates for Zika epidemics in South and Central America,"Epidemics","2017","10.1016/j.epidem.2017.06.005"
Zika virus in semen: a prospective cohort study of symptomatic travellers returning to Belgium.,"Bull World Health Organ","2017","10.2471/BLT.17.181370"
Vectors, Hosts, and Control Measures for Zika Virus in the Americas.,"ECOHEALTH","2017","10.1007/s10393-017-1277-2"
Demographic and epidemiologic characterization of transfusion recipients from four US regions: evidence from the REDS-III recipient database,"TRANSFUSION","2017","10.1111/trf.14370"
Overlapping CD8+and CD4+T-cell epitopes identification for the progression of epitope-based peptide vaccine from nucleocapsid and glycoprotein of emerging Rift Valley fever virus using immunoinformatics approach,"Infect Genet Evol","2017","10.1016/j.meegid.2017.10.022"
Differential antiviral cytokine responses in human astrocyte cells following infection with different Zika virus strains,"CYTOKINE","2017",""
Zika virus NS5 protein interferes with the RIG-I signaling pathway and inhibits the expression of interferon lambda1 gene,"CYTOKINE","2017",""
NOBEL PRICE FOR CHEMISTRY Cryo-Electron Microscopy: Cool Images in 3D,"CHEM UNSERER ZEIT","2017","10.1002/ciuz.201770604"
Zika Virus Persistently and Productively Infects Primary Adult Sensory Neurons In Vitro,"PATHOGENS","2017","10.3390/pathogens6040049"
Outcomes of women with laboratory evidence of zika infection in pregnancy,"Am J Obstet Gynecol","2017",""
Development of obstetric ultrasound service delivery assessment tools in the context of the zika virus epidemic in five USAID priority countries,"Am J Obstet Gynecol","2017",""
Challenges in universal testing for zika in the setting of local mosquito-borne transmission,"Am J Obstet Gynecol","2017",""
Disparities in insurance status and primary language spoken in women with zika infection in pregnancy,"Am J Obstet Gynecol","2017",""
The prediction of fetal death with a simple maternal blood test at 20-24 weeks: a role for angiogenic index-1 (PlGF/sVEGFR-1 ratio),"Am J Obstet Gynecol","2017","10.1016/j.ajog.2017.10.001"
Urinary concentrations of 3-(diethylcarbamoyl)benzoic acid (DCBA), a major metabolite of N,N-diethyl-m-toluamide (DEET) and semen parameters among men attending a fertility center.,"Hum. Reprod. Update","2017","10.1093/humrep/dex327"
Preventing neonatal herpes infections through maternal immunization,"Future Virol.","2017","10.2217/fvl-2017-0105"
Progress and Challenges towards Point-of-Care Diagnostic Development for Dengue,"J Clin Microbiol","2017","10.1128/JCM.00707-17"
Zika, contraception and the non-identity problem,"Dev. World Bioethics","2017","10.1111/dewb.12176"
Zika virus encoding nonglycosylated envelope protein is attenuated and defective in neuroinvasion,"J Virol","2017","10.1128/JVI.01348-17"
Genome-Wide Mutagenesis of Dengue Virus Reveals Plasticity of the NS1 Protein and Enables Generation of Infectious Tagged Reporter Viruses,"J Virol","2017","10.1128/JVI.01455-17"
Differentiated Human SH-SY5Y Cells Provide a Reductionist Model of Herpes Simplex Virus 1 Neurotropism,"J Virol","2017","10.1128/JVI.00958-17"
APOBEC3A Is Upregulated by Human Cytomegalovirus (HCMV) in the Maternal-Fetal Interface, Acting as an Innate Anti-HCMV Effector,"J Virol","2017","10.1128/JVI.01296-17"
Decoupling of active and passive reasons for the invasion dynamics of Aedes albopictus Skuse (Diptera: Culicidae): Comparisons of dispersal history in the Apennine and Florida peninsulas,"J VECTOR ECOL","2017","10.1111/jvec.12263"
Molecular characterization of the gene profile of Bacillus thuringiensis Berliner isolated from Brazilian ecosystems and showing pathogenic activity against mosquito larvae of medical importance,"Acta Trop","2017","10.1016/j.actatropica.2017.08.006"
An Economic Analysis of the Threats Posed by the Establishment of Aedes albopictus in Brisbane, Queensland,"Ecol. Econ.","2017","10.1016/j.ecolecon.2017.06.015"
Unmet contraceptive needs in rural communities in the Dominican Republic during an international Zika virus outbreak,"Int J Gynaecol Obstet","2017","10.1002/ijgo.12258"
Traditional Artistic Expressions in Science Communication in a Globalized World: Contributions From an Exploratory Project Developed in Northeast Brazil,"Sci. Commun.","2017","10.1177/1075547017721204"
Ribosomal stress and Tp53-mediated neuronal apoptosis in response to capsid protein of the Zika virus,"Sci Rep","2017","10.1038/s41598-017-16952-8"
Can Zika Account for the Missing Babies?,"FRONT PUBLIC HEALTH","2017","10.3389/fpubh.2017.00317"
In silico design of a Zika virus non-structural protein 5 aiming vaccine protection against zika and dengue in different human populations,"J. Biomed. Sci.","2017","10.1186/s12929-017-0395-z"
Intranasal infection and contact transmission of Zika virus in guinea pigs,"Nat Commun","2017","10.1038/s41467-017-01923-4"
A single mutation in the prM protein of Zika virus contributes to fetal microcephaly,"SCIENCE","2017","10.1126/science.aam7120"
Development and physiological effects of an artificial diet for Wolbachia-infected Aedes aegypti,"Sci Rep","2017","10.1038/s41598-017-16045-6"
Designing Ecofriendly Bionanocomposite Assembly with Improved Antimicrobial and Potent on-site Zika Virus Vector Larvicidal Activities with its Mode of Action,"Sci Rep","2017","10.1038/s41598-017-15537-9"
Ultrasound indications for maternal STORCH testing in pregnancy,"SWISS MED WKLY","2017","10.4414/smw.2017.14534"
Post-earthquake Zika virus surge: Disaster and public health threat amid climatic conduciveness,"Sci Rep","2017","10.1038/s41598-017-15706-w"
Induction of Robust B Cell Responses after Influenza mRNA Vaccination Is Accompanied by Circulating Hemagglutinin-Specific ICOS+ PD-1+CXCR3+T Follicular Helper Cells,"Front. Immunol.","2017","10.3389/fimmu.2017.01539"
Biosurfactants produced by Scheffersomyces stipitis cultured in sugarcane bagasse hydrolysate as new green larvicides for the control of Aedes aegypti, a vector of neglected tropical diseases,"PLOS ONE","2017","10.1371/journal.pone.0187125"
Specific detection of dengue and Zika virus antibodies using envelope proteins with mutations in the conserved fusion loop,"Emerg Microbes Infect","2017","10.1038/emi.2017.87"
ZIKV infection effects changes in gene splicing, isoform composition and lncRNA expression in human neural progenitor cells,"Virol J","2017","10.1186/s12985-017-0882-6"
The proportion of asymptomatic infections and spectrum of disease among pregnant women infected by Zika virus: systematic monitoring in French Guiana, 2016,"Eurosurveillance","2017","10.2807/1560-7917.ES.2017.22.44.17-00102"
Blood meal acquisition enhances arbovirus replication in mosquitoes through activation of the GABAergic system,"Nat Commun","2017","10.1038/s41467-017-01244-6"
First record of the invasive mosquito species Aedes (Stegomyia) albopictus (Diptera: Culicidae) on the southernmost Mediterranean islands of Italy and Europe,"Parasites Vectors","2017","10.1186/s13071-017-2488-7"
Zika virus: Current concerns in India.,"Indian J. Med. Res.","2017","10.4103/ijmr.IJMR_1160_17"
Zika virus disease outbreak in Brazil: Existing challenges and role of young people in containing the infection,"Ann. Trop. Med. Public Health","2017","10.4103/1755-6783.222687"
Fast mutation rate of Zika virus: Observation in sequences in Asian lineage isolated from Southeast Asian countries,"Ann. Trop. Med. Public Health","2017","10.4103/1755-6783.222648"
Structural and functional analysis of Zika virus nonstructural protein 1 by structural genomics approach,"Ann. Trop. Med. Public Health","2017","10.4103/1755-6783.222650"
Rainfall and Development of Zika Virus,"ETHIOP J HEALTH SCI","2017","10.4314/ejhs.v27i6.14"
Zika virus transmission in Angola and the potential for further spread to other African settings.,"Trans R Soc Trop Med Hyg","2017","10.1093/trstmh/try001"
Antimicrobial resistance a threat to public health,"MICROBIOL AUST","2017","10.1071/MA17059"
The movement of humans and the spread of Salmonella into existing and pristine ecosystems,"MICROBIOL AUST","2017","10.1071/MA17070"
The Diversification of Zika Virus: Are There Two Distinct Lineages?,"GENOME BIOL EVOL","2017","10.1093/gbe/evx223"
CD14(+)CD16(+) monocytes are the main target of Zika virus infection in peripheral blood mononuclear cells in a paediatric study in Nicaragua,"Nat Microbiol","2017","10.1038/s41564-017-0035-0"
Profile of demand and Continuous Cash Benefits (BCP) granted to children diagnosed with microcephaly in Brazil.,"Cienc. Saude Coletiva","2017","10.1590/1413-812320172211.22182017"
Infection of a French Population of Aedes albopictus and of Aedes aegypti (Paea Strain) with Zika Virus Reveals Low Transmission Rates to These Vectors' Saliva,"Int J Mol Sci","2017","10.3390/ijms18112384"
Governing Towards "One Health': Establishing Knowledge Integration in Global Health Security Governance,"Global Policy","2017","10.1111/1758-5899.12505"
MASS SPECTROMETRY-BASED PROTEOMIC TECHNIQUE IDENTIFIES ZIKA VIRUS PEPTIDES IN SALIVA, STUDY FINDS,"J AM DENT ASSOC","2017","10.1177/0022034517723325"
Redefining priorities towards graded travel-related infectious disease research,"J Travel Med","2017","10.1093/jtm/tax064"
After the epidemic: Zika virus projections for Latin America and the Caribbean,"PLoS Negl Trop Dis","2017","10.1371/journal.pntd.0006007"
Structures and Functions of the Envelope Glycoprotein in Flavivirus Infections,"Viruses","2017","10.3390/v9110338"
Antiviral activity of N-(4-hydroxyphenyl) retinamide (4-HPR) against Zika virus,"ANTIVIR RES","2017","10.1016/j.antiviral.2017.10.014"
New Test Distinguishes Zika from Dengue,"CHEM ENG PROG","2017",""
Structural insight into peptidic inhibitors of Zika virus NS2B-NS3 protease,"Int. J. Antimicrob. Agents","2017",""
ZIKA VIRUS TARGETING OF MALIGNANT HUMAN AND MURINE BRAIN TUMORS,"NEURO-ONCOLOGY","2017",""
Hotline for Zika virus: experience of a tropical and travel medicine unit].,"Gaceta Sanit.","2017","10.1016/j.gaceta.2017.04.003"
Clinical Evaluation of the xMAP MultiFLEX ZIKA RNA Assay,"J MOL DIAGN","2017",""
Mosquito Surveillance and Testing for Local Zika Virus in New York City 2016,"J MOL DIAGN","2017",""
Stability of Zika Virus and Recombinant Zika Controls,"J MOL DIAGN","2017",""
Evaluation of Cross Reactivity and Inhibitory Effects of Sexually Transmitted and Mosquito Borne Pathogens on Zika Testing Using Aptima Zika Virus Assay on the Fully Automated Panther System,"J MOL DIAGN","2017",""
Addressing Maternal Health During CDC's Ebola Response in the United States,"J. Women's Health","2017","10.1089/jwh.2017.6719"
ENDURING A DENGUE/ZIKA EPIDEMIC IN RIBEIRAO PRETO, BRAZIL,"Am J Trop Med Hyg","2017",""
THE ASSOCIATION BETWEEN DENGUE PRE-EXISTING ANTIBODY ON ZIKA VIRUS INFECTION IN THP-1 MONOCYTES CELL LINE,"Am J Trop Med Hyg","2017",""
PREPARATION OF STANDARD ZIKA VIRUS (ZIKV) IGM FOR SEROLOGICAL DIAGNOSIS OF ZIKV INFECTION,"Am J Trop Med Hyg","2017",""
CO-CIRCULATION OF ZIKA, CHIKUNGUNYA AND DENGUE VIRUSES DURING DENGUE OUTBREAK IN SUMATRA, INDONESIA,"Am J Trop Med Hyg","2017",""
POTENTIAL USE OF SALIVA SAMPLES FOR DIAGNOSIS OF ZIKA VIRUS INFECTION,"Am J Trop Med Hyg","2017",""
FROM DENGUE TO ZIKA-TAIWAN'S EXPERIENCE,"Am J Trop Med Hyg","2017",""
SERODIAGNOSIS OF ZIKA IN TRAVELERS RETURNING FROM FLAVIVIRUS-ENDEMIC REGIONS,"Am J Trop Med Hyg","2017",""
THE REEMERGENCE OF ZIKA VIRUS: FROM ARTHROPOD VECTOR TO POSSIBLE SEXUAL TRANSMISSION,"Am J Trop Med Hyg","2017",""
EPIDEMIOLOGIC INVESTIGATIONS OF GUILLAIN-BARR SYNDROME INCLUDING CASE-CONTROL INVESTIGATION TO DEFINE ASSOCIATION WITH ZIKA VIRUS INFECTION PUERTO RICO, 2016,"Am J Trop Med Hyg","2017",""
FULL GENOME SEQUENCING OF ZIKA VIRUSES USING A TARGETED AMPLIFICATION APPROACH,"Am J Trop Med Hyg","2017",""
ZIKA VIRUS PERSISTENCE IN BODY FLUIDS AMONG PATIENTS WITH ZIKA VIRUS INFECTION IN PUERTO RICO,"Am J Trop Med Hyg","2017",""
CHARACTERIZATION OF ZIKA VIRUS INFECTIONS AND THE POTENTIAL EFFECT OF PRIOR DENGUE VIRUS EXPOSURE IN CHILDREN IN MANAGUA, NICARAGUA,"Am J Trop Med Hyg","2017",""
ZIKA VIRUS: KNOWLEDGE GAPS AND VACCINE RESEARCH AND DEVELOPMENT CHALLENGES,"Am J Trop Med Hyg","2017",""
THE EFFECT OF CO-INFECTION WITH DENGUE, CHIKUNGUNYA AND ZIKA VIRUS ON VECTOR COMPETENCE OF AEDES MOSQUITOES,"Am J Trop Med Hyg","2017",""
THE WMEL STRAIN OF WOLBACHIA REDUCES TRANSMISSION OF ZIKA VIRUS IN AEDES AEGYPTI,"Am J Trop Med Hyg","2017",""
ZIKA VIRUS IN THE AMERICAS: A MODEL-BASED ASSESSMENT OF FACTORS AFFECTING EMERGENCE,"Am J Trop Med Hyg","2017",""
ZIKA VIRUS DISEASE AMONG TRAVELERS RETURNING FROM THE AMERICAS BETWEEN JANUARY 2013 AND FEBRUARY 2016: A GEOSENTINEL ANALYSIS,"Am J Trop Med Hyg","2017",""
ZIKA VIRUS INFECTION IN A COHORT STUDY TO ASSESS THE INCIDENCE OF DENGUE, STATE OF SAO PAULO, BRAZIL, 2015, 2016,"Am J Trop Med Hyg","2017",""
EVALUATION OF SELECTED REAL-TIME RT-PCR PROTOCOLS AIMING AT THE BEST POSSIBLE MOLECULAR DIAGNOSIS OF ZIKA VIRUS INFECTIONS,"Am J Trop Med Hyg","2017",""
ANALYZING THE IMMUNE RESPONSE TO ZIKA VIRUS: A REPORTER VIRUS PARTICLE (RVP) SYSTEM FOR SERUM AND ANTIBODY NEUTRALIZATION ASSAYS, AND A COMPREHENSIVE ALA-SCAN MUTATION LIBRARY OF ZIKV PRM/E TO EPITOPE MAP ANTI-ZIKV ANTIBODIES,"Am J Trop Med Hyg","2017",""
CLINICAL CHARACTERIZATION OF ACUTE ZIKA PATIENTS IN BRAZIL, VENEZUELA, AND EL SALVADOR IN 2015/16,"Am J Trop Med Hyg","2017",""
WHOLE GENOME SEQUENCING AND PHYLOGENETIC ANALYSIS OF ZIKA VIRUS ISOLATED IN INDONESIA,"Am J Trop Med Hyg","2017",""
DETECTION AND DIFFERENTIATION OF IGM RESPONSE TO RECENT EXPOSURE TO ZIKA AND OTHER VECTOR BORNE VIRUSES USING A MULTIPLEXED, BEAD BASED SEROLOGY ASSAY,"Am J Trop Med Hyg","2017",""
Working with Zika and Usutu Viruses In Vitro,"Am J Trop Med Hyg","2017",""
PREDICTING INTENSITIES OF ZIKA INFECTION AND MICROCEPHALY USING TRANSMISSION INTENSITIES OF OTHER ARBOVIRUSES,"Am J Trop Med Hyg","2017",""
MAPPING GLOBAL SEASONAL SUITABILITY FOR ZIKA VIRUS TRANSMISSION,"Am J Trop Med Hyg","2017",""
DESIGN AND VALIDATION OF A RAPID ASSAY FOR ZIKA VIRUS IN BIOFLUIDS AND INSECT VECTORS,"Am J Trop Med Hyg","2017",""
CHIKUNGUNYA, ZIKA, AND DENGUE IN CALI, COLOMBIA: PRELIMINARY RESULTS OF EPIDEMIOLOGICAL AND GEOSPATIAL ANALYSES,"Am J Trop Med Hyg","2017",""
NEW USES FOR AN OLD TECHNOLOGY TO CONTROL ZIKA VECTORS IN URBAN TROPICAL ENVIRONMENTS,"Am J Trop Med Hyg","2017",""
CREATING A HOLISTIC FRAMEWORK FOR UNDERSTANDING THE FULL IMPACT OF THE ZIKA VIRUS ON MOTHERS, INFANTS, HEALTH SYSTEMS AND SOCIETY,"Am J Trop Med Hyg","2017",""
ZIKA VIRUS-RELATED PHOTO SHARING ON PINTEREST AND INSTAGRAM,"Am J Trop Med Hyg","2017",""
DISCOVERY OF SMALL MOLECULE BIOMARKERS THAT PROVIDE METABOLIC SIGNATURES TO DIFFERENTIATE DENGUE, CHIKUNGUNYA AND ZIKA VIRUS INFECTIONS AND DENGUE DISEASE SEVERITY,"Am J Trop Med Hyg","2017",""
PERFORMANCE OF A RAPID TEST FOR THE DETECTION OF DENGUE DURING THE OUTBREAK OF ZIKA VIRUS IN COLOMBIA,"Am J Trop Med Hyg","2017",""
DEFINING THE CLINICAL MANIFESTATIONS OF ZIKA AND DENGUE PATIENTS ATTENDED IN RIBEIRAO PRETO, BRAZIL,"Am J Trop Med Hyg","2017",""
WHAT NOW? CIRCULATION OF ZIKA, DENGUE AND CHIKUNGUNYA VIRUSES IN A CITY FROM BRAZIL,"Am J Trop Med Hyg","2017",""
DECREASED ZIKA VIRUS REPLICATION IN MOSQUITO CELLS CO-INFECTED WITH NHUMIRIM VIRUS,"Am J Trop Med Hyg","2017",""
AVAILABILITY OF ZIKA VIRUS INFORMATION ON OBSTETRIC PRACTICE WEBSITES AND SOCIAL MEDIA ACCOUNTS IN THE UNITED STATES,"Am J Trop Med Hyg","2017",""
ZIKA AND OTHER MOSQUITO-BORNE VIRUS DETECTION AND DIFFERENTIATION USING A MULTIPLEXED, BEAD BASED RT-PCR ASSAY,"Am J Trop Med Hyg","2017",""
EFFECTS OF TEMPERATURE ON ZIKA, DENGUE AND CHIKUNGUNYA TRANSMISSION BY AEDES AEGYPTI AND AE-ALBOPICTUS,"Am J Trop Med Hyg","2017",""
CHARACTERIZATION OF PATIENTS WITH GUILLAIN-BARRE SYNDROME DURING THE ZIKA EPIDEMIC IN VENEZUELA,"Am J Trop Med Hyg","2017",""
VIREMIA AND CLINICAL PRESENTATION AMONG NICARAGUAN PATIENTS WITH ZIKA VIRUS AND DENGUE VIRUS INFECTIONS,"Am J Trop Med Hyg","2017",""
RELATIVE FITNESS OF ZIKA VIRUS LINEAGES IN MOSQUITOES AND CELLS,"Am J Trop Med Hyg","2017",""
GUILLAIN-BARRE SYNDROME RISK AMONG INDIVIDUALS INFECTED WITH ZIKA VIRUS,"Am J Trop Med Hyg","2017",""
EVALUATING STRAIN SPECIFICITY OF THE ZIKA VIRUS NEUTRALIZING ANTIBODY RESPONSE,"Am J Trop Med Hyg","2017",""
ZIKA VIRUS INFECTIONS: PAYING ATTENTION TO ATYPICAL PRESENTATIONS,"Am J Trop Med Hyg","2017",""
THE POTENTIAL ECONOMIC IMPACT OF THE ZIKA VIRUS,"Am J Trop Med Hyg","2017",""
DENGUE, ZIKA AND CHIKUNGUNYA CO-INFECTIONS AMONG ACUTE FEBRILE ILLNES PATIENTS IN SALVADOR, BRAZIL,"Am J Trop Med Hyg","2017",""
MIDGUT COMMENSALS REGULATE INFECTION BY ZIKA AND SINDBIS VIRUSES IN AEDES AEGYPTI,"Am J Trop Med Hyg","2017",""
ASSESSING POSSIBLE EXPOSURE TO ZIKA VIRUS IN A HOSPITAL POPULATION THROUGH A TRAVEL SCREENING QUESTION,"Am J Trop Med Hyg","2017",""
DEVELOPMENT OF A NONHUMAN PRIMATE MODEL OF ZIKA VIRUS INFECTION IN PREGNANT AND NON-PREGNANT RHESUS MACAQUES,"Am J Trop Med Hyg","2017",""
BOOSTING ALTERS THE CROSS-NEUTRALIZING CAPACITY OF ANTIBODY-RESPONSE FOLLOWING ZIKA EXPOSURE IN C57BL/6 MICE,"Am J Trop Med Hyg","2017",""
ZIKA VIRUS INFECTION OF HUMAN PLACENTAL CELLS AND EXPLANTS: THE ROLE OF ZIKV RECEPTORS AND ANTI-FLAVIVIRUS ANTIBODIES,"Am J Trop Med Hyg","2017",""
THE CRYO-EM STRUCTURE OF ZIKA VIRUS,"Am J Trop Med Hyg","2017",""
MAPPING ZIKA VIRUS CROSS-NEUTRALIZING EPITOPES,"Am J Trop Med Hyg","2017",""
DEVELOPMENT AND CHARACTERIZATION OF LIVE ATTENUATED VACCINE CANDIDATES FOR ZIKA VIRUS,"Am J Trop Med Hyg","2017",""
Urine as Sample Type for Molecular Diagnosis of Natural Yellow Fever Virus Infections,"J Clin Microbiol","2017","10.1128/JCM.01113-17"
Myeloid-Derived Suppressor Cells Inhibit T Follicular Helper Cell Immune Response in Japanese Encephalitis Virus Infection,"J Immunol","2017","10.4049/jimmunol.1700671"
Using Twitter to Identify and Respond to Food Poisoning: The Food Safety STL Project,"J. Public Health Manage. Pract.","2017","10.1097/PHH.0000000000000516"
Use of Obstetric Practice Web Sites to Distribute Zika Virus Information to Pregnant Women During a Zika Virus Outbreak,"J. Public Health Manage. Pract.","2017","10.1097/PHH.0000000000000537"
Metagenomic arbovirus detection using MinION nanopore sequencing,"J Virol Methods","2017","10.1016/j.jviromet.2017.08.019"
Development of a recombinant yellow fever vector expressing a HIV Glade C founder envelope gp120,"J Virol Methods","2017","10.1016/j.jviromet.2017.08.012"
Escape of Tick-Borne Flavivirus from 2'-C-Methylated Nucleoside Antivirals Is Mediated by a Single Conservative Mutation in NS5 That Has a Dramatic Effect on Viral Fitness,"J Virol","2017","10.1128/JVI.01028-17"
Zika Virus Escapes NK Cell Detection by Upregulating Major Histocompatibility Complex Class I Molecules,"J Virol","2017","10.1128/JVI.00785-17"
Elaboration of tetravalent antibody responses against dengue viruses using a subunit vaccine comprised of a single consensus dengue envelope sequence,"VACCINE","2017","10.1016/j.vaccine.2017.09.063"
Field-Effect Biosensors for On-Site Detection: Recent Advances and Promising Targets,"Adv. Healthc. Mater.","2017","10.1002/adhm.201700796"
New reverse genetics and transfection methods to rescue arboviruses in mosquito cells,"Sci Rep","2017","10.1038/s41598-017-14522-6"
Citizen science provides a reliable and scalable tool to track disease-carrying mosquitoes,"Nat Commun","2017","10.1038/s41467-017-00914-9"
Aedes aegypti Molecular Responses to Zika Virus: Modulation of Infection by the Toll and Jak/Stat Immune Pathways and Virus Host Factors,"Front Microbiol","2017","10.3389/fmicb.2017.02050"
Update: Interim Guidance for the Diagnosis, Evaluation, and Management of Infants with Possible Congenital Zika Virus Infection - United States, October 2017,"Morb. Mortal. Wkly. Rep.","2017","10.15585/mmwr.mm6641a1"
Halogenated Chrysins Inhibit Dengue and Zika Virus Infectivity,"Sci Rep","2017","10.1038/s41598-017-14121-5"
Development and evaluation of a rapid molecular diagnostic test for Zika virus infection by reverse transcription loop-mediated isothermal amplification,"Sci Rep","2017","10.1038/s41598-017-13836-9"
Global Assessment of Dengue Virus-Specific CD4(+) T Cell Responses in Dengue-Endemic Areas,"Front. Immunol.","2017","10.3389/fimmu.2017.01309"
Virgin Islands' Zika Awareness.,"JAMA","2017","10.1001/jama.2017.14435"
Serum Metabolic Alterations upon Zika Infection,"Front Microbiol","2017","10.3389/fmicb.2017.01954"
Temporal distribution and insecticide resistance profile of two major arbovirus vectors Aedes aegypti and Aedes albopictus in Yaounde, the capital city of Cameroon.,"Parasites Vectors","2017","10.1186/s13071-017-2408-x"
Distinguishing between Zika and dengue,"Chem. Eng. News","2017",""
Dengue Virus Evades AAV-Mediated Neutralizing Antibody Prophylaxis in Rhesus Monkeys,"MOL THER","2017","10.1016/j.ymthe.2017.06.020"
Neutralizing human monoclonal antibodies prevent Zika virus infection in macaques,"Sci Transl Med","2017","10.1126/scitranslmed.aan8184"
Mutation in Zika virus protein linked to microcephaly,"Chem. Eng. News","2017",""
Zika and Aedes aegypti: new and old challenges,"Hist Cienc Saude Manguinhos","2017","10.1590/S0104-59702017000500017"
Gender-Specific Reference Charts of Fetal Head Circumference in a Singaporean Population,"Ann Acad Med Singapore","2017",""
A COMPUTATIONAL TECHNIQUE TO ESTIMATE WITHIN-HOST PRODUCTIVELY INFECTED CELL LIFETIMES IN EMERGING VIRAL INFECTIONS,"INTERDISCIP DESCR CO","2017","10.7906/15.3.3"
Therapeutic Approaches for Zika Virus Infection of the Nervous System,"NEUROTHERAPEUTICS","2017","10.1007/s13311-017-0575-2"
The potential impact of nanopore sequencing on human genetics,"HUM MOL GENET","2017","10.1093/hmg/ddx287"
Nanoparticles for mosquito control: Challenges and constraints,"J. King Saud Univ. Sci.","2017","10.1016/j.jksus.2016.08.006"
LINGUISTIC VALIDATION OF KNOWLEDGE, ATTITUDES AND PRACTICE OF ZIKA VIRUS DISEASE QUESTIONNAIRE AMONG THE MALAYSIAN GENERAL PUBLIC USING RAS CH MODEL: A CROSS-SECTIONAL STUDY,"VALUE HEALTH","2017",""
Tools for translation: non-viral materials for therapeutic mRNA delivery,"Nat. Rev. Mater.","2017","10.1038/natrevmats.2017.56"
Returning ex-patriot Chinese to Guangdong, China, increase the risk for local transmission of Zika virus,"J Infect","2017","10.1016/j.jinf.2017.07.001"
Infections in pregnancy outside the maternity guidelines,"GYNAKOLOGE","2017","10.1007/s00129-017-4131-2"
Mini review: Gustatory reception of chemicals affecting host feeding in aedine mosquitoes.,"Pestic Biochem Physiol","2017","10.1016/j.pestbp.2016.12.009"
A Potential Broad-Spectrum Host-Targeting Antiviral Peptide Blocks Zika Virus Infection,"AM J PATHOL","2017",""
Preliminary Neurological Findings from a Prospective Cohort of Children Exposed to Zika Virus During Pregnancy,"Ann Neurol","2017",""
Reduced Embryonic Survival and Microcephaly in a New Mouse Model of Congenital Zika Virus Infection,"Ann Neurol","2017",""
The Zika Virus,"AUST NZ J OBSTET GYN","2017",""
Bt(i)-based insecticide enhances the predatory abilities of the backswimmer Buenoa tarsalis (Hemiptera: Notonectidae),"ECOTOXICOLOGY","2017","10.1007/s10646-017-1840-1"
Association of rs1285933 single nucleotide polymorphism in CLEC5A gene with dengue severity and its functional effects,"Hum. Immunol.","2017","10.1016/j.humimm.2017.07.013"
MD Simulations of Viruslike Particles with Supra CG Solvation Affordable to Desktop Computers,"J CHEM THEORY COMPUT","2017","10.1021/acs.jctc.7b00659"
A mosquito entomoglyceroporin, Aedes aegypti AQP5, participates in water transport across the Malpighian tubules of larvae,"J. Exp. Biol.","2017","10.1242/jeb.158352"
The inhibition of autophagy, a pathway to reduce the mother-to-child transmission of the Zika virus,"M S-MED SCI","2017",""
Design of SERS nanotags for multiplexed lateral flow immunoassays,"MOL SYST DES ENG","2017","10.1039/c7me00052a"
Zika virus infection: a new in vivo model to define protective immunity,"SCAND J IMMUNOL","2017",""
Using Expert Sources to Correct Health Misinformation in Social Media,"Sci. Commun.","2017","10.1177/1075547017731776"
Affect, technoscience and textual analysis: Interrogating the affective dynamics of the Zika epidemic through media texts,"Soc. Stud. Sci.","2017","10.1177/0306312717723760"
Zika virus genetic diversity and selective pressure: importance for diagnostics, vaccines and therapeutics,"Trop Med Int Health","2017",""
Detection of zika virus NS1 antigen in semen by a prototype rapid test,"Trop Med Int Health","2017",""
Surveillance of zika virus in pregnant women returning from affected areas: results from a cohort study in southern Europe,"Trop Med Int Health","2017",""
Epidemiological and clinical data of children exposed to zika virus registered in Spanish database - how often is microcephaly?,"Trop Med Int Health","2017",""
Incidence of travel-associated zika virus infection in 2016: preliminary results of a prospective cohort study in Belgian travellers to the Americas,"Trop Med Int Health","2017",""
Induced pluripotent stem cell-derived neuronal cultures as a model to study ZIKA virus infections and antivirals,"Trop Med Int Health","2017",""
Human stem cell-derived hepatocyte-like cells support Zika virus replication and provide a relevant model to assess efficacy of potential antivirals,"Trop Med Int Health","2017",""
Can a ZIKA IGM and IGG immunoblot replace the virus neutralisation test to confirm screening test results?,"Trop Med Int Health","2017",""
Zika virus dynamics in body fluids and risk of sexual trasmission in a non-endemic area,"Trop Med Int Health","2017",""
Low probability for Zika virus (ZIKV) circulation in pregnant women from Madagascar in 2010 and evidence for cross-reactivity in malaria infected individuals leading to false positive anti-ZIKV IgG ELISA tests,"Trop Med Int Health","2017",""
Comparison of two Zika virus serological techniques and the influence of previous dengue infection for the screening of asymptomatic pregnant women in a reference centre in Barcelona,"Trop Med Int Health","2017",""
Intra-articular virus RNA shedding in ZIKA virus (ZIKV) and Chikungunya virus (CHIKV) co-infection correlates with long-lasting infection, higher severity and systemic poor viral clearance,"Trop Med Int Health","2017",""
Zika virus infection on human umbilical vein endothelial cells induces cell death and activation of secondary hemostasis,"Trop Med Int Health","2017",""
Epidemiological, microbiological and clinical data of traveller pregnant women returning from vector-borne endemic areas for Zika virus,"Trop Med Int Health","2017",""
Zika virus infection - the experience of a reference laboratory for its surveillance in Catalonia,"Trop Med Int Health","2017",""
Full protection from fatal Zika virus infection by a novel chimeric live-attenuated Zika virus vaccine,"Trop Med Int Health","2017",""
6 Risk of Zika virus infection in asymptomatic Dutch military personnel after deployment in high endemic areas,"Trop Med Int Health","2017",""
Antiviral Properties of Chemical Inhibitors of Cellular Anti-Apoptotic Bcl-2 Proteins,"Viruses","2017","10.3390/v9100271"
Neurological Presentation of Zika Virus Infection Beyond the Perinatal Period.,"Curr. Infect. Dis. Rep.","2017","10.1007/s11908-017-0590-9"
Distinct Zika responses,"Nat Immunol","2017","10.1038/s41564-017-0016-3"
Residual risk of bacterial contamination: what are the options?,"TRANSFUSION","2017","10.1111/trf.14306"
Neonatal Central Nervous System Infection,"J. Pediatr. Neurol.","2017","10.1055/s-0037-1604234"
Development of Virus-Like-Particle Vaccine and Reporter Assay for Zika Virus.,"J Virol","2017","10.1128/JVI.00834-17"
Zika: The Emerging Epidemic,"Emerg Infect Dis","2017","10.3201/eid2310.171139"
Differences in Perceived Severity of Zika Virus Infection and Dengue Fever and its Influence on Mosquito Control Practices in Malaysia,"J Community Health","2017","10.1007/s10900-017-0326-7"
A survey-based study of Zika virus communication preferences among pregnant women in Georgia, United States,"BMC Pregnancy Childbirth","2017","10.1186/s12884-017-1516-0"
Synergistic effects of combination treatment using EGCG and suramin against the chikungunya virus,"Biochem. Biophys. Res. Commun.","2017","10.1016/j.bbrc.2017.07.157"
Isolation and identification of Xenorhabdus and Photorhabdus bacteria associated with entomopathogenic nematodes and their larvicidal activity against Aedes aegypti,"Parasites Vectors","2017","10.1186/s13071-017-2383-2"
Zika virus infection confers protection against West Nile virus challenge in mice,"Emerg Microbes Infect","2017","10.1038/emi.2017.68"
Community participation in mosquito breeding site control: an interdisciplinary mixed methods study in Curacao.,"Parasites Vectors","2017","10.1186/s13071-017-2371-6"
Insecticide susceptibility of Aedes albopictus and Ae. aegypti from Brazil and the Swiss-Italian border region,"Parasites Vectors","2017","10.1186/s13071-017-2364-5"
SYBR green-based one step quantitative real-time polymerase chain reaction assay for the detection of Zika virus in field-caught mosquitoes,"Parasites Vectors","2017","10.1186/s13071-017-2373-4"
Viral outbreaks involve destabilized evolutionary networks: evidence from Ebola, Influenza and Zika,"Sci Rep","2017","10.1038/s41598-017-12268-9"
Zika virus congenital syndrome: experimental models and clinical aspects.,"J. Venomous Anim. Toxins Incl. Trop. Dis.","2017","10.1186/s40409-017-0131-x"
A unique case of human Zika virus infection in association with severe liver injury and coagulation disorders,"Sci Rep","2017","10.1038/s41598-017-11568-4"
Highly Effective Broad Spectrum Chimeric Larvicide That Targets Vector Mosquitoes Using a Lipophilic Protein,"Sci Rep","2017","10.1038/s41598-017-11717-9"
Persistence of Zika virus in conjunctival fluid of convalescence patients,"Sci Rep","2017","10.1038/s41598-017-09479-5"
Sanofi ends Zika vaccine research,"Chem. Eng. News","2017",""
Disease reservoirs: from conceptual frameworks to applicable criteria,"Emerg Microbes Infect","2017","10.1038/emi.2017.65"
Prior Exposure to Zika Virus Significantly Enhances Peak Dengue-2 Viremia in Rhesus Macaques,"Sci Rep","2017","10.1038/s41598-017-10901-1"
AUSTRALIAN PAEDIATRIC SURVEILLANCE UNIT ANNUAL REPORT, 2016,"Commun Dis Intell Q Rep","2017",""
Host-feeding pattern and dengue virus detection of Aedes albopictus (Diptera: Culicidae) captured in an urban park in Korea,"J ASIA-PAC ENTOMOL","2017","10.1016/j.aspen.2017.05.007"
Poverty and Arbovirus Outbreaks: When Chikungunya Virus Hits More Precarious Populations Than Dengue Virus in French Guiana,"OPEN FORUM INFECT DI","2017","10.1093/ofid/ofx247"
Prolonged Detection of Japanese Encephalitis Virus in Urine and Whole Blood in a Returned Short-term Traveler,"OPEN FORUM INFECT DI","2017","10.1093/ofid/ofx203"
A world of opportunities with nanopore sequencing,"J EXP BOT","2017","10.1093/jxb/erx289"
The Gut Commensal Microbiome of Drosophila melanogaster Is Modified by the Endosymbiont Wolbachia,"MSPHERE","2017","10.1128/mSphere.00287-17"
Vaccines, Pesticides, and Narratives of Exposure and Evidence,"CAN BULL MED HIST","2017","10.3138/cbmh.190-21122016"
Pathophysiological mechanisms of Flavivirus infection of the central nervous system,"Transfus Clin Biol","2017","10.1016/j.tracli.2017.05.005"
ZIKA virus protease NS3 interaction with human fibroblasts proteome,"FEBS J","2017",""
Modeling Zika virus infection in nonhuman primates,"Future Virol.","2017","10.2217/fvl-2017-0067"
Extensive Genetic Differentiation between Homomorphic Sex Chromosomes in the Mosquito Vector, Aedes aegypti,"GENOME BIOL EVOL","2017","10.1093/gbe/evx171"
How to deal with a fetal head circumference lower than the third percentile?],"Gynecol. Obstet. Fertil. Senologie","2017","10.1016/j.gofs.2017.07.004"
Sexual Transmission of Zika Virus: An Assessment of the Evidence.,"IRAN J PUBLIC HEALTH","2017",""
CLINICAL CHARACTERISTICS AND METEOROLOGICAL PATTERNS OF ZIKA VIRUS INFECTION IN CHIANG MAI PROVINCE, THAILAND,"Southeast Asian J. Trop. Med. Public Health","2017",""
Status of diagnostics for three arbovirus infections in resource-limited settings,"TECHNOLOGY","2017","10.1142/S2339547817300025"
Rapid Detection of Infectious Envelope Proteins by Magnetoplasmonic Toroidal Metasensors,"ACS Sens","2017","10.1021/acssensors.7b00478"
Replication of the Zika virus in different iPSC-derived neuronal cells and implications to assess efficacy of antivirals,"ANTIVIR RES","2017","10.1016/j.antiviral.2017.07.010"
Sexually transmitted infections, a permanent and constantly increasing challenge,"BIOMEDICA","2017","10.7705/biomedica.v37i3.4054"
SWITCHING VACCINATION SCHEMES FOR VECTOR-BORNE DISEASES WITH SEASONAL FLUCTUATIONS,"J. Biol. Syst.","2017","10.1142/S0218339017500218"
Renal Failure due to Important Arbovirus Infection: A Short Summary,"Saudi J Kidney Dis Transpl","2017","10.4103/1319-2442.215124"
Microcephaly beyond the Zika virus: A two-center study with discussion of etiopathogenesis,"VIRCHOWS ARCH","2017",""
ZIKA VIRUS AWARENESS AMONGST PATIENTS SEEKING CONCEPTION VERSUS REPRODUCTIVE ENDOCRINOLOGY PHYSICIANS.,"Fertil Steril","2017","10.1016/j.fertnstert.2017.07.966"
ZIKA VIRUS EXHIBITS TROPISM TO THE OVARY AND INCREASES FOLLICULAR APOPTOSIS IN A MOUSE MODEL.,"Fertil Steril","2017",""
SEROPREVALENCE OF ZIKA VIRUS IN AN IVF CLINIC IN SAO PAULO - BRAZIL.,"Fertil Steril","2017","10.1016/j.fertnstert.2017.07.964"
KNOWLEDGE, ATTITUDES AND PRACTICES OF PATIENTS OF A FERTILITY CLINIC INAZIKA-ENDEMIC CARIBBEAN COUNTRY.,"Fertil Steril","2017","10.1016/j.fertnstert.2017.07.965"
SEMEN PARAMETERS DURING ZIKA VIRUS INFECTION IN THE OLIVE BABOON (PAPIO ANUBIS),"Fertil Steril","2017","10.1016/j.fertnstert.2017.07.168"
THE IMPACT OF ZIKA VIRUS ON REPRODUCTIVE PLANNING IN AN INFERTILE POPULATION.,"Fertil Steril","2017","10.1016/j.fertnstert.2017.07.967"
ZIKA VIRUS - HOW WELL DO PHYSICIANS ADHERE TO PUBLISHED GUIDELINES?,"Fertil Steril","2017","10.1016/j.fertnstert.2017.07.969"
Correlation of clinical illness with viremia in Zika virus disease,"Int. J. Antimicrob. Agents","2017",""
Epidemiology and Clinical Characteristics of Zika Virus Infections Imported into Korea from March to October 2016,"J Korean Med Sci","2017","10.3346/jkms.2017.32.9.1440"
HIGH INCIDENCE OF GUILLAIN-BARRE SYNDROME AFTER ZIKA VIRUS INFECTION IN THE STATE RIO GRANDE DO NORTE, IN NORTHEAST BRAZIL,"J. Peripher. Nerv. Syst.","2017",""
INTERNATIONAL ZIKA VIRUS RELATED GUILLAIN-BARRE SYNDROME OUTCOME STUDY (IGOS-ZIKA): A CASE-CONTROLLED STUDY,"J. Peripher. Nerv. Syst.","2017",""
THE CHALLENGES OF ACCURATE DIAGNOSIS OF ZIKA VIRUS ASSOCIATED GUILLAIN-BARRE SYNDROME (GBS) IN A DENGUE ENDEMIC AREA,"J. Peripher. Nerv. Syst.","2017",""
ACUTE TRANSIENT POLYNEURITIS ASSOCIATED WITH ZIKA VIRUS INFECTION,"J. Peripher. Nerv. Syst.","2017",""
Zika RNA Persistence in Blood and Body Fluids and Clinical Outcomes in Infected Blood Donors,"TRANSFUSION","2017",""
Investigational Detection of Zika Virus RNA in US Blood Donors,"TRANSFUSION","2017",""
Evolving Viral and Serological Stages of NAT Yield Donations from the 2016 Puerto Rico Zika Epidemic,"TRANSFUSION","2017",""
Risk Assessment for Zika Virus Transfusion-Transmission in Brazil Using Monte Carlo Simulation,"TRANSFUSION","2017",""
Zika, Chikungunya and Dengue Virus Incident Infections in Blood Donors in Brazil in 2016: Implications for Blood Safety and Public Health Surveillance,"TRANSFUSION","2017",""
Detection of Zika Virus RNA in United States Blood Donations Using cobas (R) Zika on the cobas (R) 6800/8800 Systems,"TRANSFUSION","2017",""
Universal Zika Screening for Blood Donors in Singapore,"TRANSFUSION","2017",""
Implementation of the 1st Zika Virus Screening Testing in the United States,"TRANSFUSION","2017",""
Photochemical Inactivation of Zika Virus in Plasma By Methylene Blue with Visible Light,"TRANSFUSION","2017",""
Required Zika Virus Nucleic Acid Testing for Blood Donors: One Western Laboratory's Experience,"TRANSFUSION","2017",""
Zika Virus Donor Screening-First Year Experience of a Community Blood Center,"TRANSFUSION","2017",""
Effects of Rapid Implementation of Zika Virus (ZKV) NAT Blood Donor Screening in High-Throughput Testing Laboratories,"TRANSFUSION","2017",""
Rapid Implementation of Zika Virus (ZKV) NAT Blood Donor Screening,"TRANSFUSION","2017",""
From West Nile Virus to the Emergence of Zika Virus: A Nationwide Survey of How Regulators Are Keeping the Blood Supply Safe and Available,"TRANSFUSION","2017",""
The Zika threat to the periphery.,"Nat Neurosci","2017","10.1038/nn.4633"
Zika Virus: Protecting Workers,"WORKPLACE HEALTH SAF","2017",""
CHARACTERIZATION OF TOLYPOCLADIUM CYLINDROSPORUM (HYPOCREALES: OPHIOCORDYCIPITACEAE) AND ITS IMPACT AGAINST AEDES AEGYPTI AND AEDES ALBOPICTUS EGGS AT LOW TEMPERATURE,"J Am Mosq Control Assoc","2017","10.2987/16-6596R.1"
MOSQUITO VECTOR BIOLOGY AND CONTROL IN LATIN AMERICA-A 27TH SYMPOSIUM,"J Am Mosq Control Assoc","2017","10.2987/17-6653.1"
Awareness, beliefs, and actions concerning Zika virus among pregnant women and community members - U.S. Virgin Islands, November-December 2016,"Morb. Mortal. Wkly. Rep.","2017","10.15585/mmwr.mm6634a4"
Infections as Causes of Human Microcephaly: Rubella to Zika.,"ENVIRON MOL MUTAGEN","2017",""
Genetics and Neurobiology of Human Microcephaly: Beyond The Zika Virus.,"ENVIRON MOL MUTAGEN","2017",""
Zika, public health, and the distraction of abortion,"Med. Health Care Philos.","2017","10.1007/s11019-016-9739-9"
Zika Virus in the Americas: Is It Time to Revisit Mosquito Elimination?,"J ENVIRON HEALTH","2017",""
Symptomatic dengue infection during pregnancy and livebirth outcomes in Brazil, 2007-13: a retrospective observational cohort study,"Lancet Infect Dis","2017","10.1016/S1473-3099(17)30169-X"
Neurological aspects of chemical and biological terrorism: guidelines for neurologists,"ACTA NEUROL BELG","2017","10.1007/s13760-017-0774-y"
Comparison of Zika virus (ZIKV) RNA detection in plasma, whole blood and urine - Case series of travel-associated ZIKV infection imported to Italy, 2016,"J Infect","2017","10.1016/j.jinf.2017.05.021"
Pregnancy Outcomes After Maternal Zika Virus Infection During Pregnancy-US Territories, 1 January 2016 to 25 April 2017,"Arch. Clin. Infect. Dis.","2017",""
Puerto Rico Declares Zika Outbreak Over, CDC Maintains Travel Warning,"Arch. Clin. Infect. Dis.","2017",""
The Response of the Peer Review System to the Ebola and Zika Virus Epidemic.,"Arch. Clin. Infect. Dis.","2017","10.1093/cid/cix444"
Public information officers' social media monitoring during the Zika virus crisis, a global health threat surrounded by public uncertainty,"Public Relat. Rev.","2017","10.1016/j.pubrev.2017.02.018"
Immunization with truncated envelope protein of Zika virus induces protective immune response in mice,"Sci Rep","2017","10.1038/s41598-017-10595-5"
Accuracy and reliability of an NS1 rapid immunochromatographic test for DENV-1 diagnosis at the point of care and in the laboratory,"BMC Infect Dis","2017","10.1186/s12879-017-2679-z"
Risk of Zika-related microcephaly: stable or variable?,"LANCET","2017","10.1016/S0140-6736(17)31478-2"
Persistent detection of dengue virus RNA in vaginal secretion of a woman returning from Sri Lanka to Italy, April 2017,"Eurosurveillance","2017","10.2807/1560-7917.ES.2017.22.34.30600"
Zika virus infects renal proximal tubular epithelial cells with prolonged persistency and cytopathic effects,"Emerg Microbes Infect","2017","10.1038/emi.2017.67"
Zika Virus Promotes neuronal cell Death in a non-cell autonomous Manner by Triggering the release of neurotoxic Factors,"Front. Immunol.","2017","10.3389/fimmu.2017.01016"
Zika Virus: What Have We Learnt Since the Start of the Recent Epidemic?,"Front Microbiol","2017","10.3389/fmicb.2017.01554"
Asymmetric percolation drives a double transition in sexual contact networks,"Proc Natl Acad Sci U S A","2017","10.1073/pnas.1703073114"
3D brain Organoids derived from pluripotent stem cells: promising experimental models for brain development and neurodegenerative disorders,"J. Biomed. Sci.","2017","10.1186/s12929-017-0362-8"
Comprehensive proteome profiling in Aedes albopictus to decipher Wolbachia-arbovirus interference phenomenon,"BMC GENOMICS","2017","10.1186/s12864-017-3985-y"
Cytolytic DNA vaccine encoding lytic perforin augments the maturation of- and antigen presentation by- dendritic cells in a time-dependent manner,"Sci Rep","2017","10.1038/s41598-017-08063-1"
AIDS, Avian flu, SARS, MERS, Ebola, Zika... what next?,"VACCINE","2017","10.1016/j.vaccine.2017.04.082"
Congenital Zika Virus Infection Induces Severe Spinal Cord Injury,"Arch. Clin. Infect. Dis.","2017","10.1093/cid/cix374"
Medical Entomology: A Reemerging Field of Research to Better Understand Vector-Borne Infectious Diseases,"Arch. Clin. Infect. Dis.","2017","10.1093/cid/cix463"
Zika Virus-Associated Neonatal Birth Defects Surveillance - Texas, January 2016-July 2017,"Morb. Mortal. Wkly. Rep.","2017","10.15585/mmwr.mm6631a5"
Modeling the transmission and control of Zika in Brazil,"Sci Rep","2017","10.1038/s41598-017-07264-y"
Virus- like particles that display Zika virus envelope protein domain III induce potent neutralizing immune responses in mice,"Sci Rep","2017","10.1038/s41598-017-08247-9"
Principles of Broad and Potent Antiviral Human Antibodies: Insights for Vaccine Design,"Cell Host Microbe","2017","10.1016/j.chom.2017.07.013"
Highly Sensitive, Engineered Magnetic Nanosensors to Investigate the Ambiguous Activity of Zika Virus and Binding Receptors,"Sci Rep","2017","10.1038/s41598-017-07620-y"
Sexual and Vertical Transmission of Zika Virus in anti-interferon receptor-treated Rag1-deficient mice,"Sci Rep","2017","10.1038/s41598-017-07099-7"
An analysis of community perceptions of mosquito-borne disease control and prevention in Sint Eustatius, Caribbean Netherlands,"Global Health Action","2017","10.1080/16549716.2017.1350394"
Fat Body Organ Culture System in Aedes Aegypti, a Vector of Zika Virus,"J. Visualized Exp.","2017","10.3791/55508"
Maintaining Aedes aegypti Mosquitoes Infected with Wolbachia,"J. Visualized Exp.","2017","10.3791/56124"
First detection of Zika virus infection in a Croatian traveler returning from Brazil, 2016,"J Infect Dev Ctries","2017","10.3855/jidc.9410"
tZika virus infection: A review,"Ann Dermatol Venereol","2017","10.1016/j.annder.2017.05.013"
Survey of Rainwater Catchment Use and Practices on Hawaii Island,"J CONTEMP WAT RES ED","2017","10.1111/j.1936-704X.2017.3250.x"
Spectral-dynamic representation of DNA sequences,"J BIOMED INFORM","2017","10.1016/j.jbi.2017.06.001"
Zika pandemic online trends, incidence and health risk communication: a time trend study,"BMJ GLOB HEALTH","2017","10.1136/bmjgh-2017-000296"
Human movement, cooperation and the effectiveness of coordinated vector control strategies,"J. R. Soc. Interface","2017","10.1098/rsif.2017.0336"
MicroRNA-275 targets sarco/endoplasmic reticulum Ca2+ adenosine triphosphatase (SERCA) to control key functions in the mosquito gut,"PLoS Genet.","2017","10.1371/journal.pgen.1006943"
Zika Virus: Early Pregnancy Stages particularly vulnerable to teratogenic Damage,"FORTSCHR NEUROL PSYC","2017","10.1055/s-0043-113958"
Congenital Zika syndrome: an epidemic of neurologic disability.,"Arq Neuropsiquiatr","2017","10.1590/0004-282x20170104"
Zika virus-associated microcephaly is caused by stress-induced unfolded protein response,"J NEUROCHEM","2017",""
A Voucher System To Speed Review Could Promote A New Generation Of Insecticides To Fight Vector-Borne Diseases,"Health Aff.","2017","10.1377/hlthaff.2016.1640"
Participation of 14-3-3epsilon and 14-3-3zeta proteins in the phagocytosis, component of cellular immune response, in Aedes mosquito cell lines.,"Parasites Vectors","2017","10.1186/s13071-017-2267-5"
High-resolution structure of a Kazal-type serine protease inhibitor from the dengue vector Aedes aegypti,"Acta Crystallogr. Sect. F Struct. Biol. Commun.","2017","10.1107/S2053230X17010007"
Existing drugs as broad-spectrum and potent inhibitors for Zika virus by targeting NS2B-NS3 interaction,"Cell Res","2017","10.1038/cr.2017.88"
Symbiont strain is the main determinant of variation in Wolbachia-mediated protection against viruses across Drosophila species,"Mol Ecol","2017","10.1111/mec.14164"
The unique immunological and microbial aspects of pregnancy,"Nat. Rev. Immunol.","2017","10.1038/nri.2017.64"
Does a Scientific Breakthrough Increase Confidence in Science? News of a Zika Vaccine and Trust in Science,"Sci. Commun.","2017","10.1177/1075547017719075"
T Cell Immunity and Zika Virus Vaccine Development.,"Trends Immunol.","2017","10.1016/j.it.2017.05.004"
Antiviral Activity of Nordihydroguaiaretic Acid and Its Derivative Tetra-O-Methyl Nordihydroguaiaretic Acid against West Nile Virus and Zika Virus,"Antimicrob Agents Chemother","2017","10.1128/AAC.00376-17"
Zika virus infection and microcephaly in Vietnam.,"Lancet Infect Dis","2017","10.1016/S1473-3099(17)30412-7"
Outbreak of Zika virus infection in Singapore: an epidemiological, entomological, virological, and clinical analysis,"Lancet Infect Dis","2017","10.1016/S1473-3099(17)30249-9"
Zika Virus Screening among Spanish Team Members After 2016 Rio de Janeiro, Brazil, Olympic Games.,"Emerg Infect Dis","2017","10.3201/eid2308.170415"
Uncovering the Repertoire of Endogenous Flaviviral Elements in Aedes Mosquito Genomes,"J Virol","2017","10.1128/JVI.00571-17"
A cross-sectional survey of Aedes aegypti immature abundance in urban and rural household containers in central Colombia,"Parasites Vectors","2017","10.1186/s13071-017-2295-1"
Identification of putative unique immunogenic ZIKV and DENV1-4 peptides for diagnostic cellular based tests,"Sci Rep","2017","10.1038/s41598-017-05980-z"
Immunization of Zika virus envelope protein domain III induces specific and neutralizing immune responses against Zika virus,"VACCINE","2017","10.1016/j.vaccine.2017.04.052"
Human Zika infection induces a reduction of IFN-gamma producing CD4 T-cells and a parallel expansion of effector Vdelta2 T-cells.,"Sci Rep","2017","10.1038/s41598-017-06536-x"
Wolbachia and dengue virus infection in the mosquito Aedes fluviatilis (Diptera: Culicidae),"PLOS ONE","2017","10.1371/journal.pone.0181678"
Zika virus transmission to mouse ear by mosquito bite: a laboratory model that replicates the natural transmission process,"Parasites Vectors","2017","10.1186/s13071-017-2286-2"
Imported Zika Virus in a European City: How to Prevent Local Transmission?,"Front Microbiol","2017","10.3389/fmicb.2017.01319"
Circulation of DENV2 and DENV4 in Aedes aegypti (Diptera: Culicidae) mosquitoes from Praia, Santiago Island, Cabo Verde,"J Insect Sci","2017","10.1093/jisesa/iex057"
Improving vaccine trials in infectious disease emergencies,"SCIENCE","2017","10.1126/science.aam8334"
Could the Recent Zika Epidemic Have Been Predicted?,"Front Microbiol","2017","10.3389/fmicb.2017.01291"
Antiviral Properties of the Natural Polyphenols Delphinidin and Epigallocatechin Gallate against the Flaviviruses West Nile Virus, Zika Virus, and Dengue Virus,"Front Microbiol","2017","10.3389/fmicb.2017.01314"
CRISIS AND FAMINE IN THE HIGH MIDDLE AGES: THE EXAMPLE OF THE CAROLINGIAN CAPITULARS,"ANOS 90","2017",""
Zika Virus, Congenital Infection, and Neurologic Manifestations in Children: A Narrative Review,"J PEDIAT REV","2017","10.5812/jpr.9813"
Infections in gynecology and obstetrics: The Peruvian Society of Obstetrics and Gynecology scientific production during its seventy years of institutional life,"REV PERU GINECOL OBS","2017",""
Current trends in Zika vaccine development,"J VIRUS ERAD","2017",""
Zika virus infects the female reproductive tract of mice via subcutaneous route,"Hum. Reprod. Update","2017",""
Zika Virus Outbreak - Assisted reproduction patients should avoid pregnancy?,"Hum. Reprod. Update","2017",""
Detection of Zika virus in Aedes mosquitoes from Mexico,"Trans R Soc Trop Med Hyg","2017","10.1093/trstmh/trx056"
External quality assessment for arbovirus diagnostics in the World Health Organization Western Pacific Region, 2013-2016: improving laboratory quality over the years,"Western Pac Surveill Response J","2017","10.5365/wpsar.2017.8.3.001"
Symptoms of Zika Virus Infection is not very noticeable - but the Consequences are serious,"GYNAKOLOGE","2017",""
Zika: Public Health on High Alert as Mosquito Season Begins,"Am J Public Health","2017",""
Maternal Antiviral Immunoglobulin Accumulates in Neural Tissue of Neonates To Prevent HSV Neurological Disease,"MBIO","2017","10.1128/mBio.00678-17"
Phenotypic Differences between Asian and African Lineage Zika Viruses in Human Neural Progenitor Cells,"MSPHERE","2017","10.1128/mSphere.00292-17"
Aedes aegypti control in urban areas: A systemic approach to a complex dynamic,"PLoS Negl Trop Dis","2017","10.1371/journal.pntd.0005632"
Tracking the return of Aedes aegypti to Brazil, the major vector of the dengue, chikungunya and Zika viruses,"PLoS Negl Trop Dis","2017","10.1371/journal.pntd.0005653"
Facilitating State-Wide Collaboration around Family Planning Care in the Context of Zika,"Women's Health Issues","2017","10.1016/j.whi.2017.03.011"
Systematic analysis of protein identity between Zika virus and other arthropod-borne viruses.,"Bull World Health Organ","2017","10.2471/BLT.16.182105"
Behavioural and Electrophysiological Responses of Mosquito Vectors Aedes aegypti, Anopheles stephensi and Culex quinquefasciatus to an Ethyl Ester: Ethyl 2-aminobenzoate,"J INSECT BEHAV","2017","10.1007/s10905-017-9614-4"
Local perceptions of measures to control Aedes mosquitoes and mosquito-borne diseases in Puntarenas and San Jose, Costa Rica,"J LAT AM GEOGR","2017","10.1353/lag.2017.0025"
Zika and chikungunya: mosquito-borne viruses in a changing world.,"Ann. New York Acad. Sci.","2017","10.1111/nyas.13306"
Recent trends in ZikV research: A step away from cure.,"Biomed. Pharmacother.","2017","10.1016/j.biopha.2017.05.045"
FIRST CASES OF ZIKA VIRUS IN INDIA,"Indian J Pediatr","2017",""
Transcriptional Profile for Detoxification Enzymes AeaGGT1 and AaeGGT2 From Aedes aegypti (Diptera: Culicidae) in Response to Larvicides,"J Med Entomol","2017","10.1093/jme/tjw244"
Selective Activation of Type II Interferon Signaling by Zika Virus NS5 Protein,"J Virol","2017","10.1128/JVI.00163-17"
Variable Inhibition of Zika Virus Replication by Different Wolbachia Strains in Mosquito Cell Cultures,"J Virol","2017","10.1128/JVI.00339-17"
Maternal-Fetal Transmission of Zika Virus: Routes and Signals for Infection.,"J. Interferon Cytokine Res.","2017","10.1089/jir.2017.0011"
Emerging Infectious Diseases and Blood Safety: Modeling the Transfusion-Transmission Risk.,"Transfus. Med. Rev.","2017","10.1016/j.tmrv.2017.05.002"
Spotting Zika spots: descriptive features of the rash used in 79 published cases,"BRIT J DERMATOL","2017",""
Austrian Biotech Themis Launches Zika Vaccine Clinical Trial,"Arch. Clin. Infect. Dis.","2017",""
US Zika Vaccine Begins Second Phase of Testing,"Arch. Clin. Infect. Dis.","2017",""
Texas Expands Zika Recommendations Ahead of 2017 Mosquito Season,"Arch. Clin. Infect. Dis.","2017",""
Equine Arteritis Virus Has Specific Tropism for Stromal Cells and CD8(+) T and CD21(+) B Lymphocytes but Not for Glandular Epithelium at the Primary Site of Persistent Infection in the Stallion Reproductive Tract,"J Virol","2017","10.1128/JVI.00418-17"
Zika virus (ZIKV) infection related with immune thrombocytopenic purpura (ITP) exacerbation and antinuclear antibody positivity,"LUPUS","2017","10.1177/0961203316671816"
New developments in uveitis associated with HLA B27,"CURR OPIN RHEUMATOL","2017","10.1097/BOR.0000000000000403"
Novel antigenic shift in HA sequences of H1N1 viruses detected by big data analysis,"Infect Genet Evol","2017","10.1016/j.meegid.2017.03.028"
Closing the gap in travel medicine: reframing research questions for a new era,"J Travel Med","2017","10.1093/jtm/tax001"
Importation of yellow fever into China: assessing travel patterns,"J Travel Med","2017","10.1093/jtm/tax008"
Viperin is an important host restriction factor in control of Zika virus infection,"Sci Rep","2017","10.1038/s41598-017-04138-1"
Optimal control of Zika virus infection by vector elimination, vector-to-human and human-to-human contact reduction,"Adv. Differ. Equations","2017","10.1186/s13662-017-1220-4"
Modelling the effects of global climate change on Chikungunya transmission in the 21st century,"Sci Rep","2017","10.1038/s41598-017-03566-3"
The impact of Wolbachia infection on the rate of vertical transmission of dengue virus in Brazilian Aedes aegypti,"Parasites Vectors","2017","10.1186/s13071-017-2236-z"
Pregnancy Outcomes After Maternal Zika Virus Infection During Pregnancy-US Territories, January 1, 2016-April 25, 2017,"Morb. Mortal. Wkly. Rep.","2017","10.15585/mmwr.mm6623e1"
Delineating antibody recognition against Zika virus during natural infection,"JCI INSIGHT","2017","10.1172/jci.insight.93042"
Clinical and laboratory evidence of Haff disease - case series from an outbreak in Salvador, Brazil, December 2016 to April 2017,"Eurosurveillance","2017","10.2807/1560-7917.ES.2017.22.24.30552"
Measures taken to prevent zika virus infection during pregnancy - Puerto Rico, 2016,"Morb. Mortal. Wkly. Rep.","2017","10.15585/mmwr.mm6622a2"
An approach for a synthetic CTL vaccine design against Zika flavivirus using class I and class II epitopes identified by computer modeling,"Front. Immunol.","2017","10.3389/fimmu.2017.00640"
Zika Virus also attacks eyes,"Tidsskr. Nor. Laegeforen.","2017","10.4045/tidsskr.17.0363"
Zika virus needs a neural stem cell protein to replicate,"Chem. Eng. News","2017",""
De novo RNA synthesis catalyzed by the Zika Virus RNA polymerase domain,"Sci Rep","2017","10.1038/s41598-017-03038-8"
Use of Mathematical Chemodescriptors and Biodescriptors for New Drug Discovery, Environmental Protection, and Surveillance of Emerging Global Pathogens,"J COMPUT CHEM-JPN","2017","10.2477/jccj.2017-0020"
Assessment of the Probability of Autochthonous Transmission of Chikungunya Virus in Canada under Recent and Projected Climate Change,"Environ. Health Perspect.","2017","10.1289/EHP669"
Biphasic Zika Illness With Rash and Joint Pain,"OPEN FORUM INFECT DI","2017","10.1093/ofid/ofx133"
Zika's Long Haul: Tackling the Causes of Human Vulnerability to Mosquito-Borne Viruses,"Am J Public Health","2017","10.2105/AJPH.2017.303792"
Zika in the man: diagnosis and partner protection,"FLUGMEDIZIN TROPENME","2017","10.1055/s-0043-104636"
Spatial quantification of the world population potentially exposed to Zika virus,"Int. J. Epidemiol.","2017","10.1093/ije/dyw366"
Cross-fit T cells battle Zika virus,"Nat Microbiol","2017","10.1038/nmicrobiol.2017.82"
Deploying dengue-suppressing Wolbachia: Robust models predict slow but effective spatial spread in Aedes aegypti,"Theor. Popul. Biol.","2017","10.1016/j.tpb.2017.03.003"
Zika virus and Guillain-Barre syndrome,"Rev. Neurol.","2017","10.1016/j.neurol.2017.03.033"
Discordant clinical outcomes of congenital Zika virus infection in twin pregnancies.,"Arq Neuropsiquiatr","2017","10.1590/0004-282x20170066"
Erlangen, 28th November 2016 241th Opinion of the DGGG: Opinion on the Subject of Zikavirus Infection during Pregnancy, Effects on the Fetuses and Recommendations for Monitoring and Diagnostics,"Geburtshilfe Frauenheilkd.","2017",""
Microcephaly.,"Children Basel","2017","10.3390/children4060047"
Phylogenetic Insight into Zika and Emerging Viruses for a Perspective on Potential Hosts,"ECOHEALTH","2017","10.1007/s10393-017-1237-x"
Women's Reproductive Intentions and Behaviors during the Zika Epidemic in Brazil,"Popul. Dev. Rev.","2017","10.1111/padr.12074"
Together but Apart: Do US Whites Live in Racially Diverse Cities and Neighborhoods?,"Popul. Dev. Rev.","2017","10.1111/padr.12068"
A free boundary problem for Aedes aegypti mosquito invasion,"APPL MATH MODEL","2017","10.1016/j.apm.2017.01.050"
Animal Models of Zika Virus,"Comp. Med.","2017",""
Global Alert: Zika Virus-an Emerging Arbovirus.,"Eurasian J. Med.","2017","10.5152/eurasianjmed.2017.17147"
Zika Virus Transmission-Region of the Americas, May15, 2015-December 15, 2016,"Am J Transplant","2017","10.1111/ajt.14333"
Bio-Innovation in Taiwan, the First Survey of Point-of-Care Professional Needs, and Geospatially Enhanced Resilience in At-Risk Settings,"POINT CARE","2017","10.1097/POC.0000000000000134"
Triatoma dimidiata in Colombia: Distribution, ecology and epidemiological importance,"BIOMEDICA","2017","10.7705/biomedica.v37i2.2893"
Portable biosensing devices for point-of-care diagnostics: Recent developments and applications,"TRAC-TREND ANAL CHEM","2017","10.1016/j.trac.2017.04.001"
Antiviral activity of the adenosine analogue BCX4430 against West Nile virus and tick-borne flaviviruses,"ANTIVIR RES","2017","10.1016/j.antiviral.2017.03.012"
Pregnant woman versus mosquito: A feminist epidemiology of Zika virus,"J. Int. Pol. Theory","2017","10.1177/1755088217702671"
Structural Biology of the Zika Virus.,"Trends Biochem. Sci.","2017","10.1016/j.tibs.2017.02.009"
Impact of Zika virus spread on a Florida Poison Information Center,"CLIN TOXICOL","2017",""
GLOBAL DYNAMICS OF A COUPLED EPIDEMIC MODEL,"Discrete Contin. Dyn. Syst. Ser. B","2017","10.3934/dcdsb.2017076"
Spread of Zika virus in the Americas,"Proc Natl Acad Sci U S A","2017","10.1073/pnas.1620161114"
Decline in Zika throws trials into doubt,"NATURE","2017","10.1038/545396a"
Neurodevelopmental Delay Diagnosis Rates Are Increased in a Region with Aerial Pesticide Application,"Front. Pediatr.","2017","10.3389/fped.2017.00116"
Covalently linked dengue virus envelope glycoprotein dimers reduce exposure of the immunodominant fusion loop epitope,"Nat Commun","2017","10.1038/ncomms15411"
Transovarial transmission of DENV in Aedes aegypti in the Amazon basin: a local model of xenomonitoring,"Parasites Vectors","2017","10.1186/s13071-017-2194-5"
Determinants of felt demand for dengue vaccines in the North Caribbean region of Colombia,"Ann. Clin. Microbiol. Antimicrob.","2017","10.1186/s12941-017-0213-1"
Prevalence of Small for Gestational Age and Preterm Birth Among Infants Born to Women with Laboratory Evidence of Possible Zika Virus Infection during Pregnancy, US Zika Pregnancy Registry, December 2015-December 2016,"Birth Defects Res","2017",""
Distribution by Week and Trimester of Onset among Pregnant Women, US Zika Pregnancy Registry, 2015-2016,"Birth Defects Res","2017",""
The Zika Epidemic: An Update from the CDC,"Birth Defects Res","2017",""
Neurobehavioral Aspects of Zika Virus,"Birth Defects Res","2017",""
Zika Infection: From Basic Science to Treatment,"Birth Defects Res","2017",""
An Evaluation of Household Environments and Zika Risk Perceptions, Prevention Behaviors, and Prevention Knowledge among Pregnant Women in Puerto Rico,"Birth Defects Res","2017",""
Clinical Variability of the Congenital Zika Syndrome,"Birth Defects Res","2017",""
Overview of Zika en Embarazadas y Ninos en Colombia (ZEN): A Prospective Cohort Study Examining Zika Virus Infection during Pregnancy and Risk of Adverse Pregnancy, Birth, and Infant Outcomes,"Birth Defects Res","2017",""
An Evaluation of the New Zealand White Rabbit Model for Zika Virus Infection during Gestation and Microcephaly in the Offspring,"Birth Defects Res","2017",""
Zika Related Birth Defect Surveillance in Missouri,"Birth Defects Res","2017",""
Tools to Facilitate Implementation of Clinical Guidance during the CDC's Zika Virus Response,"Birth Defects Res","2017",""
Zika Virus in Pregnancy and Breastfeeding: A Model to Guide TIS Responses to Emerging Infectious Diseases,"Birth Defects Res","2017",""
NEW UNDERSTANDINGS OF THE CONCEPT "PROCREATION" AND SEXUAL AND REPRODUCTIVE DILEMMAS FOR SPECIFIC GROUPS AND POPULATIONS,"J SEX MED","2017",""
Nonhuman Primate Modeling of Zika Virus Vertical Transmission,"CELL TRANSPLANT","2017",""
Zika Virus Dysregulates Gene Expression and Alters Protein Secretion in Neural Stem Cells,"CELL TRANSPLANT","2017",""
Brain Organoids as a Model for Zika Infection: From Basic Science to Treatment,"CELL TRANSPLANT","2017",""
Zika Virus (ZIKV) and Wastewater Treatment Plants,"HEALTH SCOPE","2017","10.5812/jhealthscope.39789"
Zika Virus Infection in Pregnant Women and Microcephaly,"Rev. Bras. Ginecol. Obstet.","2017","10.1055/s-0037-1603450"
Immune cross-reactivity between Dengue and Zika viruses in two pediatric studies in Nicaragua,"J Immunol","2017",""
Assessing the serological antibody repertoire to Flaviviruses in the endemic population of the Zika forest in Uganda,"J Immunol","2017",""
High specific of human antibody response to nonstructural protein NS1 elicited by Zika virus infection.,"J Immunol","2017",""
Zika and Dengue Virus Specific and Cross-reactive Memory B Cell Responses,"J Immunol","2017",""
Outcomes of congenital Zika disease depend on timing of infection and maternal-fetal imrnunophysiological conditions,"J Immunol","2017",""
T cell infiltration associated with neurodegeneration and Zika virus control in the CNS of imrnunocompetent, neonatal mice,"J Immunol","2017",""
Neonatal mouse model to study Zika virus pathogenesis: Host immune response determines ZIKV tropism and outcome of disease,"J Immunol","2017",""
Investigation of CD8(+) T Cell Immunity in Zika Virus Infection Using Mouse Models,"J Immunol","2017",""
Zika virus infects human Sertoli cells and trespass the blood-testes barrier to migrate across the seminiferous epithelium,"J Immunol","2017",""
Immuno-proteomic interrogation of antigen presentation during Dengue and Zika infections reveals novel targets for the design of broad acting T-cell vaccines,"J Immunol","2017",""
Development and testing of a novel multiplex serodiagnostic assay for Zika and other arboviruses,"J Immunol","2017",""
AXL Promotes Zika Virus Infection in Astrocytes by Antagonizing Type I Interferon Signaling Pathway,"J Immunol","2017",""
IL-22 signaling contributes to modulate the pathogenesis of Zika virus infection,"J Immunol","2017",""
A REVIEW ON ZIKA VIRUS (ZIKV) -A DREADFUL MEMBER OF THE VIRUS FAMILY FLAVIVIRIDAE,"INDO AM J PHARM SCI","2017","10.5281/zenodo.583709"
One world, one health: combating infectious diseases in the age of globalization,"Natl. Sci. Rev.","2017","10.1093/nsr/nwx047"
De Novo Generation and Characterization of New Zika Virus Isolate Using Sequence Data from a Microcephaly Case,"MSPHERE","2017","10.1128/mSphereDirect.00190-17"
Aedes aegypti Piwi4 Is a Noncanonical PIWI Protein Involved in Antiviral Responses,"MSPHERE","2017","10.1128/mSphere.00144-17"
A ZIKA COSTING MODEL FOR SOCIAL INSURANCE SYSTEMS: THE CASE OF THE NATIONAL INSURANCE BOARD OF TRINIDAD AND TOBAGO,"VALUE HEALTH","2017",""
Management of Viral Central Nervous System Infections: A Primer for Clinicians,"J CENT NERV SYST DIS","2017","10.1177/1179573517703342"
N Fetal Damage in Congenital Zika Virus Infection: Cohort Study,"Obstet Gynecol","2017","10.1097/01.AOG.0000514076.77258.39"
Sonographic Findings in Congenital Zika Virus Infection: Cohort Study,"Obstet Gynecol","2017","10.1097/01.AOG.0000514077.54388.3c"
Wide-scale analysis of protein expression in head and thorax of Aedes albopictus females,"J INSECT PHYSIOL","2017","10.1016/j.jinsphys.2017.03.005"
Eliminating Congenital Zika Syndrome: Lessons Learned from Rubella Elimination (TS Josef Warkany Lecture),"Neurotoxicol. Teratol.","2017",""
The Zika Epidemic: An Update from the CDC,"Neurotoxicol. Teratol.","2017",""
Zika Infection: From Basic Science to Treatment,"Neurotoxicol. Teratol.","2017",""
Neurobehavioral Aspects of Zika Virus,"Neurotoxicol. Teratol.","2017",""
Zika: Preconception & Perinatal Opportunities in Los Angeles County (LAC),"Obstet Gynecol","2017","10.1097/01.AOG.0000514255.03004.7a"
Symptomatology of Zika Virus Infection During Pregnancy,"Obstet Gynecol","2017","10.1097/01.AOG.0000514333.47783.46"
Screening for Zika Virus in a High-Risk NonEndemic Urban Population: Patient Characteristics and Testing Outcomes,"Obstet Gynecol","2017","10.1097/01.AOG.0000514332.47783.0f"
Knowledge and Perceptions of Zika Virus Among Reproductive-aged Women in Miami, Florida,"Obstet Gynecol","2017","10.1097/01.AOG.0000514950.25726.2b"
Patient Information About Zika Virus and Perinatal Risks on State Health Department Websites in the United States,"Obstet Gynecol","2017","10.1097/01.AOG.0000514956.12264.6b"
Factors Associated With Enhanced Availability of Zika Virus Testing Information on Health Department Websites,"Obstet Gynecol","2017","10.1097/01.AOG.0000514622.06375.b2"
Zika Knowledge Among Pregnant Woman in an Inner-City Urban Hospital,"Obstet Gynecol","2017","10.1097/01.AOG.0000514681.98545.97"
Factors Associated With Zika Virus Information on County Health Department Websites in the State of Texas,"Obstet Gynecol","2017","10.1097/01.AOG.0000514682.98545.4c"
Zika Virus in a Non-Endemic Urban Population: Patient Characteristics and Ultrasound Findings,"Obstet Gynecol","2017","10.1097/01.AOG.0000514683.06169.08"
Zika Screening Beyond Brazil: Zika Madness and Cost of Reassurance?,"Obstet Gynecol","2017","10.1097/01.AOG.0000514686.29040.4b"
The Effects of Zika in Pregnancy: The Miami Experience,"Obstet Gynecol","2017","10.1097/01.AOG.0000514691.21416.35"
Availability of Zika Virus Testing Information on Local Health Department Websites in the State of Texas,"Obstet Gynecol","2017","10.1097/01.AOG.0000514763.48339.41"
N Availability of Provider Information About Zika Virus and Perinatal Risks on State Health Department Websites,"Obstet Gynecol","2017","10.1097/01.AOG.0000514770.16952.07"
Availability of Zika Virus Information on County and Regional Health Department Websites in the State of Texas,"Obstet Gynecol","2017","10.1097/01.AOG.0000514769.78833.6e"
Prevalence of Zika Virus Cases in the State of Texas,"Obstet Gynecol","2017","10.1097/01.AOG.0000514234.49537.68"
First report of heart failure due to zika myocarditis,"EUR J HEART FAIL","2017",""
Interferon epsilon promotes HIV restriction at multiple steps of viral replication,"IMMUNOL CELL BIOL","2017","10.1038/icb.2016.123"
Exploring Human Antimicrobial Antibody Responses on a Single B Cell Level,"Clin Vaccine Immunol","2017","10.1128/CVI.00544-16"
De novo assembly of viral quasispecies using overlap graphs,"Genome Res.","2017","10.1101/gr.215038.116"
Persistence of Zika Virus in Breast Milk after Infection in Late Stage of Pregnancy,"Emerg Infect Dis","2017","10.3201/eid2305.161538"
Disease Modeling in Stem Cell-Derived 3D Organoid Systems,"Trends Mol. Med.","2017","10.1016/j.molmed.2017.02.007"
Survival and development of immature Aedes aegypti in artificial desiccating breeding sites under laboratory conditions,"J. Appl. Entomol.","2017","10.1111/jen.12348"
Exploring genetic variation in haplotypes of the filariasis vector Culex quinquefasciatus (Diptera: Culicidae) through DNA barcoding,"Acta Trop","2017","10.1016/j.actatropica.2017.01.020"
Leptolegnia chapmanii (Straminipila: Peronosporomycetes) as a future biorational tool for the control of Aedes aegypti (L.),"Acta Trop","2017","10.1016/j.actatropica.2017.01.021"
Modeling neurodevelopmental and psychiatric diseases with human iPSCs,"J NEUROSCI RES","2017","10.1002/jnr.24031"
Zika may have led to fewer babies in Rio,"NEW SCI","2017",""
A Zika virus from America is more efficiently transmitted than an Asian virus by Aedes aegypti mosquitoes from Asia,"Sci Rep","2017","10.1038/s41598-017-01282-6"
Near-atomic structure of Japanese encephalitis virus reveals critical determinants of virulence and stability,"Nat Commun","2017","10.1038/s41467-017-00024-6"
Cross-reactive dengue human monoclonal antibody prevents severe pathologies and death from Zika virus infections,"JCI INSIGHT","2017","10.1172/jci.insight.92428"
Detection of a new pyrethroid resistance mutation (V410L) in the sodium channel of Aedes aegypti: a potential challenge for mosquito control,"Sci Rep","2017","10.1038/srep46549"
Temperature-dependent folding allows stable dimerization of secretory and virus-associated E proteins of Dengue and Zika viruses in mammalian cells,"Sci Rep","2017","10.1038/s41598-017-01097-5"
Etiological agents of viral meningitis in children from a dengue-endemic area, Southeast region of Brazil,"J Neurol Sci","2017","10.1016/j.jns.2017.02.025"
Zika and chikungunya virus infections in hematopoietic stem cell transplant recipients and oncohematological patients,"BLOOD ADV","2017","10.1182/bloodadvances.2016003285"
Spectroelectrochemical study of acetylsalicylic acid in neutral medium and its quantification in clinical and environmental samples,"ELECTROCHIM ACTA","2017","10.1016/j.electacta.2017.03.038"
Vital Signs: Update on Zika Virus-Associated Birth Defects and Evaluation of All US Infants with Congenital Zika Virus Exposure - US Zika Pregnancy Registry, 2016,"Morb. Mortal. Wkly. Rep.","2017","10.15585/mmwr.mm6613e1"
Human iPSC-Derived Cerebral Organoids Model Cellular Features of Lissencephaly and Reveal Prolonged Mitosis of Outer Radial Glia,"CELL STEM CELL","2017","10.1016/j.stem.2016.12.007"
Functional Information Stored in the Conserved Structural RNA Domains of Flavivirus Genomes.,"Front Microbiol","2017","10.3389/fmicb.2017.00546"
Anticancer kinase inhibitors impair intracellular viral trafficking and exert broad-spectrum antiviral effects,"J. Clin. Invest.","2017","10.1172/JCI89857"
Zika, Maternal Stress and Prematurity in Puerto Rico: Navigating Unforeseen Vulnerabilities,"AM J PHYS ANTHROPOL","2017",""
Zika Virus Infection Induces Cranial Neural Crest Cells to Produce Cytokines at Levels Detrimental for Neurogenesis,"J. Neuroimmune Pharmacol.","2017",""
Inhibition of extracellular vesicle biogenesis halts productive Zika virus infection in human fetal astrocytes,"J. Neuroimmune Pharmacol.","2017",""
Productive Zika infection in the human brain,"J. Neuroimmune Pharmacol.","2017",""
Vaginal Exposure to Zika Virus during Pregnancy Leads to Fetal Brain Infection,"J. Neuroimmune Pharmacol.","2017",""
Magnitude of Neurological Complications in Zika Virus Infected Thai Cases,"ARCH NEUROSCI","2017","10.5812/archneurosci.43675"
Model Systems to Study the Pathogenesis of Zika Virus-Mediated Eye Disease,"FASEB J","2017",""
Investigating the Potential Role of North American Animals as Hosts for Zika Virus.,"FASEB J","2017",""
Clinical-epidemiological description of live births with microcephaly in the state of Sergipe, Brazil, 2015,"EPIDEMIOL SERV SAUDE","2017","10.5123/S1679-49742017000200002"
Host Cell-Zika Virus Interaction Determined by Envelope Protein Structure,"FASEB J","2017",""
"Buzz Off" Zika,"FASEB J","2017",""
First Neonatal Demise with Travel-Associated Zika Virus Infection in the United States of America,"AJP REP","2017","10.1055/s-0037-1601890"
USA: Malformations caused by possible Zika-Infection during Pregnancy,"Z GEBURTSH NEONATOL","2017",""
Promiscuous viruses-how do viruses survive multiple unrelated hosts?,"Curr Opin Virol","2017","10.1016/j.coviro.2017.05.002"
The Cost of Arbovirus Disease Prevention in Europe: Area-Wide Integrated Control of Tiger Mosquito, Aedes albopictus, in Emilia-Romagna, Northern Italy,"Int J Environ Res Public Health","2017","10.3390/ijerph14040444"
Teratogens: a public health issue - a Brazilian overview.,"Genet Mol Biol","2017","10.1590/1678-4685-GMB-2016-0179"
Olfactory learning and chemical ecology of olfaction in disease vector mosquitoes: a life history perspective,"Curr. Opin. Insect Sci.","2017","10.1016/j.cois.2017.03.002"
Niche Modeling of Dengue Fever Using Remotely Sensed Environmental Factors and Boosted Regression Trees,"Remote Sens.","2017","10.3390/rs9040328"
Tiger on the prowl: Invasion history and spatio-temporal genetic structure of the Asian tiger mosquito Aedes albopictus (Skuse 1894) in the Indo-Pacific,"PLoS Negl Trop Dis","2017","10.1371/journal.pntd.0005546"
Zika Virus Disease and Turkey: Is the Threat Over?,"KLIMIK J","2017","10.5152/kd.2017.001"
Zika Virus Disease: The Situation in Turkey and a Review of the Worldwide Outbreak,"KLIMIK J","2017","10.5152/kd.2017.01"
Larvicidal and Growth-Inhibitory Activity of Entomopathogenic Bacteria Culture Fluids Against Aedes aegypti (Diptera: Culicidae),"J ECON ENTOMOL","2017","10.1093/jee/tow224"
Zika virus infection in pregnancy and impact,"Rev Chilena Infectol","2017",""
Zika-Virus-associated maculopapular Exanthem after Stay in Brazil,"J DTSCH DERMATOL GES","2017",""
E-ZIKV and E1-RV proteins molecular structure and their potential implications in neurotropism and nervous system disorders,"BIOMEDICA","2017","10.7705/biomedica.v37i0.3807"
Zika virus infection in pregnancy,"Orvosi Hetil.","2017","10.1556/650.2017.30728"
Zika virus infection and Wolbachia,"BIOESSAYS","2017","10.1002/bies.201600267"
Access to Contraception in the Context of Zika,"Obstet Gynecol","2017","10.1097/AOG.0000000000001914"
Zika virus infection during the Olympic Games in Rio: A fear or an actual risk?,"Rev. Clin. Esp.","2017","10.1016/j.rce.2016.10.004"
The Impact of Emerging Infectious Diseases on Chinese Blood Safety,"Transfus. Med. Rev.","2017","10.1016/j.tmrv.2016.10.002"
Electrochemical Biosensors for Early Stage Zia Diagnostics,"Trends Biotechnol.","2017","10.1016/j.tibtech.2016.10.001"
URINE BASED RAPID MOLECULAR DIAGNOSIS OF ZIKA VIRUS,"J Urol","2017","10.1016/j.juro.2017.02.731"
Baseline microcephaly prevalence in rural Guatemala: implications for neonatal screening for congenital Zika virus infection,"Lancet Global Health","2017",""
Acute larvicidal toxicity of five essential oils (Pinus nigra, Hyssopus officinalis, Satureja montana, Aloysia citrodora and Pelargonium graveolens) against the filariasis vector Culex quinquefasciatus: Synergistic and antagonistic effects,"PARASITOL INT","2017","10.1016/j.parint.2017.01.012"
Sexual chemoecology of mosquitoes (Diptera, Culicidae): Current knowledge and implications for vector control programs,"PARASITOL INT","2017","10.1016/j.parint.2016.09.010"
Hormone and receptor interplay in the regulation of mosquito lipid metabolism,"Proc Natl Acad Sci U S A","2017","10.1073/pnas.1619326114"
Crystal structure of Zika virus NS5 RNA-dependent RNA polymerase,"Nat Commun","2017","10.1038/ncomms14764"
The structure of Zika virus NS5 reveals a conserved domain conformation,"Nat Commun","2017","10.1038/ncomms14763"
MYOCARDITIS, HEART FAILURE AND ARRHYTHMIAS IN PATIENTS WITH ZIKA,"J AM COLL CARDIOL","2017",""
A new paradigm for Aedes spp. surveillance using gravid ovipositing sticky trap and NS1 antigen test kit,"Parasites Vectors","2017","10.1186/s13071-017-2091-y"
Temporal patterns and geographic heterogeneity of Zika virus (ZIKV) outbreaks in French Polynesia and Central America,"PEERJ","2017","10.7717/peerj.3015"
An RNA nanoparticle Vaccine against Zika virus elicits antibody and CD8+ T cell responses in a mouse model,"Sci Rep","2017","10.1038/s41598-017-00193-w"
A comparison study of Zika virus outbreaks in French Polynesia, Colombia and the State of Bahia in Brazil,"Sci Rep","2017","10.1038/s41598-017-00253-1"
A smartphone-based diagnostic platform for rapid detection of Zika, chikungunya, and dengue viruses,"Sci Rep","2017","10.1038/srep44778"
Evaluation of reference genes at different developmental stages for quantitative real-time PCR in Aedes aegypti,"Sci Rep","2017","10.1038/srep43618"
From eggs to bites: do ovitrap data provide reliable estimates of Aedes albopictus biting females?,"PEERJ","2017","10.7717/peerj.2998"
The hope and the hype of organoid research,"DEVELOPMENT","2017","10.1242/dev.150201"
The Vital Case for Global Health Investments by the US Government,"Arch. Clin. Infect. Dis.","2017","10.1093/cid/cix048"
Vaccines: Shaping global health,"VACCINE","2017","10.1016/j.vaccine.2017.02.017"
Dormant Zika is back for round two,"NEW SCI","2017",""
Human Endometrial Stromal Cells Are Highly Permissive To Productive Infection by Zika Virus,"Sci Rep","2017","10.1038/srep44286"
What to Expect When You're Expecting Zika.,"Cell Host Microbe","2017","10.1016/j.chom.2017.02.015"
Cre/lox-Recombinase-Mediated Cassette Exchange for Reversible Site-Specific Genomic Targeting of the Disease Vector, Aedes aegypti,"Sci Rep","2017","10.1038/srep43883"
A cluster of Zika virus infection in a Chinese tour group returning from Fiji and Samoa,"Sci Rep","2017","10.1038/srep43527"
The RNAi pathway plays a small part in Wolbachia-mediated blocking of dengue virus in mosquito cells,"Sci Rep","2017","10.1038/srep43847"
A Pregnant Teen Living in an Area With Active Zika Virus Transmission,"J. Pediatr. Health Care","2017","10.1016/j.pedhc.2016.10.009"
Detection of the Northeastern African Rift Valley Fever Virus Lineage During the 2015 Outbreak in Mauritania,"OPEN FORUM INFECT DI","2017","10.1093/ofid/ofx087"
ULTRA VIRES? THE THREAT OF ZIKA,"ADMIN LAW REV","2017",""
An Indian Perspective of Some Recent Developments in Polio, DPT, Zika and Rotavirus Vaccines,"Indian J. Pharm. Sci.","2017","10.4172/pharmaceutical-sciences.1000215"
Multifaceted Housekeeping Functions of Autophagy,"J INDIAN I SCI","2017","10.1007/s41745-016-0015-z"
Who's Invading Whom? Zika & intergenerational public health,"Soc. Res.","2017",""
The Zika virus: What a doctor caring for children in Canada needs to know,"Paediatr Child Health","2017","10.1093/pch/pxx012"
Zika virus infection damages the testes in mice,"REPROD SCI","2017",""
Zika Virus Infects Human Endometrial Stromal Cells.,"REPROD SCI","2017",""
Zika Infection in Pregnant Rhesus Macaques Results in Placental Injury and Altered Brain Development Independent of Microcephaly.,"REPROD SCI","2017",""
ZIKA VIRUS INFECTION IN HUMAN PLACENTAL CELLS,"PLACENTA","2017","10.1016/j.placenta.2017.01.033"
STUDY OF ZIKA VIRUS INFECTION IN HUMAN PLACENTA EXPLANTS,"PLACENTA","2017","10.1016/j.placenta.2017.01.074"
NEW RECORDS OF AEDES AEGYPTI IN SOUTHERN OKLAHOMA, 2016,"J Am Mosq Control Assoc","2017","10.2987/16-6627.1"
Crystal structure of full-length Zika virus NS5 protein reveals a conformation similar to Japanese encephalitis virus NS5,"Acta Crystallogr. Sect. F Struct. Biol. Commun.","2017","10.1107/S2053230X17001601"
Surveillance of pregnant women exposed to Zika virus areas,"Int J Gynaecol Obstet","2017",""
Unamplified RNA Sensor for On-Site Screening of Zika Virus Disease in a Limited Resource Setting,"CHEMELECTROCHEM","2017","10.1002/celc.201600831"
Two-sex mosquito model for the persistence of Wolbachia,"J. Biol. Dyn.","2017","10.1080/17513758.2016.1229051"
Zika Virus Methyltransferase: Structure and Functions for Drug Design Perspectives,"J Virol","2017","10.1128/JVI.02202-16"
GRP78 Is an Important Host Factor for Japanese Encephalitis Virus Entry and Replication in Mammalian Cells,"J Virol","2017","10.1128/JVI.02274-16"
The embodiment of inequality: Zika risk in the Pacific Island of American Samoa,"AM J HUM BIOL","2017",""
Zika in rural Guatemala: Condom stigmatization and the embodiment of risk,"AM J HUM BIOL","2017",""
Temperature and development of Zika virus infection: An Indonesian case.,"Asian Pac J Trop Med","2017","10.1016/j.apjtm.2017.03.013"
Predicting the Potential Role of Non-human Hosts in Zika Virus Maintenance,"ECOHEALTH","2017","10.1007/s10393-017-1206-4"
Mathematical model for Zika virus dynamics with sexual transmission route,"Ecol. Complex.","2017","10.1016/j.ecocom.2016.12.007"
Risk of microcephaly after Zika virus infection in Brazil, 2015 to 2016,"Bull World Health Organ","2017","10.2471/13LT.16.178608"
The Effect of Climate Change on Mosquito-Borne Diseases,"Am. Biol. Teach.","2017","10.1525/abt.2017.79.3.169"
Zika virus: An emerging flavivirus.,"J. Microbiol.","2017","10.1007/s12275-017-7063-6"
Immune Regulation of Antibody Access to Neuronal Tissues,"Trends Mol. Med.","2017","10.1016/j.molmed.2017.01.004"
Clinical and biological insights from viral genome sequencing,"Nat. Rev. Microbiol.","2017","10.1038/nrmicro.2016.182"
Possible Roles of New Mutations Shared by Asian and American Zika Viruses.,"Mol. Biol. Evol.","2017","10.1093/molbev/msw270"
One-shot Zika vaccine,"Lancet Infect Dis","2017",""
Toxicity of ar-curcumene and epi-beta-bisabolol from Hedychium larsenii (Zingiberaceae) essential oil on malaria, chikungunya and St. Louis encephalitis mosquito vectors.,"Ecotoxicol. Environ. Saf.","2017","10.1016/j.ecoenv.2016.11.028"
Zika virus infects cells lining the blood-retinal barrier and causes chorioretinal atrophy in mouse eyes,"JCI INSIGHT","2017","10.1172/jci.insight.92340"
Zika Virus Infection is most dangerous in the first trimester,"Tidsskr. Nor. Laegeforen.","2017","10.4045/tidsskr.17.0043"
Yeast help identify cytopathic factors of Zika virus,"Cell Biosci.","2017","10.1186/s13578-017-0139-5"
Zika Striking Women at Higher Rates Than Men: US Study,"Arch. Clin. Infect. Dis.","2017",""
A Large Scale Biorational Approach Using Bacillus thuringiensis israeliensis (Strain AM65-52) for Managing Aedes aegypti Populations to Prevent Dengue, Chikungunya and Zika Transmission,"PLOS ONE","2017","10.1371/journal.pone.0170079"
The Complement System in Flavivirus Infections.,"Front Microbiol","2017","10.3389/fmicb.2017.00213"
Single-Virus Observation of pH-Triggered Zika Fusion in the Absence of a Cellular Receptor,"BIOPHYS J","2017","10.1016/j.bpj.2016.11.479"
Zika Virus: Transmission, Detection, Control, and Prevention,"Front Microbiol","2017","10.3389/fmicb.2017.00110"
RNA STRUCTURE Untying Zika's knots,"NAT CHEM BIOL","2017","10.1038/nchembio.2294"
Factors of Concern Regarding Zika and Other Aedes aegypti-Transmitted Viruses in the United States,"J Med Entomol","2017","10.1093/jme/tjw212"
Impact of Autocidal Gravid Ovitraps on Chikungunya Virus Incidence in Aedes aegypti (Diptera: Culicidae) in Areas With and Without Traps,"J Med Entomol","2017","10.1093/jme/tjw187"
Malpighian Tubules as Novel Targets for Mosquito Control,"Int J Environ Res Public Health","2017","10.3390/ijerph14020111"
What Are Clinically Relevant Levels of Cellular and Biomolecular Analytes?,"ACS Sens","2017","10.1021/acssensors.6b00691"
Dengue infection in the nervous system: lessons learned for Zika and Chikungunya.,"Arq Neuropsiquiatr","2017","10.1590/0004-282X20160189"
Immunological reactive rate to Zika virus in canine sera: A report from a tropical area and concern on pet, zoonosis and reservoir host.,"Asian Pac J Trop Med","2017","10.1016/j.apjtm.2017.01.011"
Paediatric Virology: A rapidly increasing educational challenge,"Exp. Ther. Med.","2017","10.3892/etm.2016.3997"
Ocular manifestations of Zika virus: What we do and do not know].,"J. Fr. Ophtalmol.","2017","10.1016/j.jfo.2017.01.002"
The First Zika-Related Infant Mortality in the United States: An Autopsy Case Report,"MODERN PATHOL","2017",""
Brazil and Colombia to Scale Up Bacterial Fight Against Zika and Dengue,"Arch. Clin. Infect. Dis.","2017",""
pigenetic Treatment of Persistent Viral Infections,"DRUG DEVELOP RES","2017","10.1002/ddr.21366"
Contemporary infectious exanthems: an update,"Future Microbiol.","2017","10.2217/fmb-2016-0147"
Combining contact tracing with targeted indoor residual spraying significantly reduces dengue transmission,"Sci. Adv.","2017","10.1126/sciadv.1602024"
Catching the flu: Syndromic surveillance, algorithmic governmentality and global health security,"Secur. Dialogue","2017","10.1177/0967010616666443"
The First Zika-Related Infant Mortality in the United States: An Autopsy Case Report,"LAB INVEST","2017",""
Structure of the immature Zika virus at 9 angstrom resolution,"Nat Struct Mol Biol","2017","10.1038/nsmb.3352"
Coleus aromaticus leaf extract fractions: A source of novel ovicides, larvicides and repellents against Anopheles, Aedes and Culex mosquito vectors?,"PROCESS SAF ENVIRON","2017","10.1016/j.psep.2016.12.003"
2016, the year of Zika virus,"Nat. Rev. Neurol.","2017","10.1038/nrneurol.2016.202"
The Zika seven,"Lancet Infect Dis","2017",""
Zika and Flaviviruses Phylogeny Based on the Alignment-Free Natural Vector Method,"DNA Cell Biol","2017","10.1089/dna.2016.3532"
Dengue and Zika viruses: lessons learned from the similarities between these Aedes mosquito-vectored arboviruses.,"J. Microbiol.","2017","10.1007/s12275-017-6494-4"
Zika virus disrupts molecular fingerprinting of human neurospheres,"Sci Rep","2017","10.1038/srep40780"
Beyond cost-effectiveness: Using systems analysis for infectious disease preparedness,"VACCINE","2017","10.1016/j.vaccine.2016.08.090"
The clinically approved antiviral drug sofosbuvir inhibits Zika virus replication,"Sci Rep","2017","10.1038/srep40920"
Characterization of cytopathic factors through genome-wide analysis of the Zika viral proteins in fission yeast,"Proc Natl Acad Sci U S A","2017","10.1073/pnas.1619735114"
Florida Declares New Area of Zika Transmission in Miami,"Arch. Clin. Infect. Dis.","2017",""
Congenital hearing loss,"NAT REV DIS PRIMERS","2017","10.1038/nrdp.2016.94"
Epidemic outbreak of Chikungunya in two neighboring towns in the Colombian Caribbean: a survival analysis,"Arch. Public Health","2017","10.1186/s13690-016-0169-1"
MRPrimerV: a database of PCR primers for RNA virus detection,"Nucleic Acids Res","2017","10.1093/nar/gkw1095"
The larvicide pyriproxyfen blamed during the Zika virus outbreak does not cause microcephaly in zebrafish embryos,"Sci Rep","2017","10.1038/srep40067"
Evaluation of the importance of fever with respect to dengue prognosis according to the 2009 WHO classification: a retrospective study,"BMC Infect Dis","2017","10.1186/s12879-016-2128-4"
Activation of the centrosome's microtubule-assembly activity by the Zika virus (ZIKV).,"MOL BIOL CELL","2017",""
Population fluctuations of Aedes aegypti (Diptera: Culicidae) and dengue cases in 6 Municipalities of Aragua State, Venezuela,"Bol. Malariol. Salud Ambient.","2017",""
Presentation - Symposium infection with zika and reproductive health INTRODUCTION,"REV PERU GINECOL OBS","2017",""
Zika virus infection in Peru: from threat to a health problem,"REV PERU GINECOL OBS","2017",""
Fetal health and ultrasound diagnosis in the perinatal Zika virus infection,"REV PERU GINECOL OBS","2017",""
IN THE SEARCH OF THE HIDDEN PATH: THE SOURCE AND SPREAD OF CHIKUNGUNYA AND ZIKA VIRUSES,"Am J Trop Med Hyg","2017",""
INVESTIGATING THE VECTOR COMPETENCE OF CULEX QUINQUEFASCIATUS FOR ZIKA VIRUS,"Am J Trop Med Hyg","2017",""
MODIFIED ELISPOT FOR THE ANALYSIS OF SPECIFIC AND CROSS-REACTIVE DENGUE VIRUS AND ZIKA VIRUS MEMORY B CELLS,"Am J Trop Med Hyg","2017",""
ZIKA VIRUS QUANTITATIVE PCR RESULTS AMONG SYMPTOMATIC PEDIATRIC PATIENTS,"Am J Trop Med Hyg","2017",""
INTERVALS OF POSITIVE AND NEGATIVE DETECTION OF THE ZIKV RNA IN THE URINE OF ZIKA-INFECTED PREGNANT WOMEN,"Am J Trop Med Hyg","2017",""
THE FIRST SEROLOGICAL EVIDENCE OF PREVIOUS ZIKA VIRUS TRANSMISSION IN ETHIOPIA,"Am J Trop Med Hyg","2017",""
LOW DENSITY CIRCULATION OF ZIKA VIRUS IN THE PHILIPPINES, 2016,"Am J Trop Med Hyg","2017",""
HOW IS ZIKA AFFECTING PREGNANT TRAVELERS? ZIKA VIRUS SURVEILLANCE IN A NON-ENDEMIC AREA,"Am J Trop Med Hyg","2017",""
DYNAMICS OF ANTI-ZIKA VIRUS IGM ANTIBODY IN A PROSPECTIVE COHORT STUDY,"Am J Trop Med Hyg","2017",""
PORTABLE GENOMIC SURVEILLANCE OF ZIKA VIRUS IN BRAZIL,"Am J Trop Med Hyg","2017",""
PHASE 1 STUDY OF MV-ZIKA, A LIVE RECOMBINANT MEASLES VIRUS VACCINE TO PREVENT ZIKA VIRUS INFECTION,"Am J Trop Med Hyg","2017",""
CHARACTERISTICS OF RASH IN PATIENTS WITH ZIKA VIRUS INFECTION, PUERTO RICO, 2016,"Am J Trop Med Hyg","2017",""
IVERMECTIN INHIBITORY EFFECTS ON ZIKA VIRUS AND CHIKUNGUNYA VIRUS INFECTION,"Am J Trop Med Hyg","2017",""
CLINICAL AND EPIDEMIOLOGICAL FACTORS ASSOCIATED WITH ZIKA VIRUS INFECTION IN LEON, NICARAGUA, 2016-2017,"Am J Trop Med Hyg","2017",""
EVALUATION OF ZIKA CASES IN ACTIVE DUTY US MILITARY AND DEPENDENTS,"Am J Trop Med Hyg","2017",""
DISTINGUISHING SECONDARY DENGUE VIRUS INFECTION FROM ZIKA VIRUS INFECTION WITH PREVIOUS DENGUE BY A COMBINATION OF THREE SEROLOGICAL TESTS,"Am J Trop Med Hyg","2017",""
DEVELOPMENT, CHARACTERIZATION, AND PRE-CLINICAL IMMUNOGENICITY AND EFFICACY OF A PURIFIED, INACTIVATED ZIKA VIRUS VACCINE (PIZV) CANDIDATE,"Am J Trop Med Hyg","2017",""
ZIKA VIRUS: A SYSTEMATIC REVIEW AND META-ANALYSIS IN EPIDEMIOLOGY, CLINICAL MANIFESTATIONS, AND OUTCOMES,"Am J Trop Med Hyg","2017",""
ZIKA VIRUS INFECTION AND CHIKUNGUNYA FEVER OUTBREAKS IN RIO GRANDE DO SUL, BRAZIL, 2014-2016,"Am J Trop Med Hyg","2017",""
Could the Recent Zika Epidemic Have Been Predicted?,"Am J Trop Med Hyg","2017",""
ESTIMATING THE POPULATION AT RISK OF ZIKA IN THE ASIAN REGION,"Am J Trop Med Hyg","2017",""
EMOTIONAL PERCEPTIONS DURING PREGNANCY WITH POTENTIAL EXPOSURE TO ZIKA VIRUS: A PILOT STUDY,"Am J Trop Med Hyg","2017",""
ZIKA-AEDES MOLECULAR INTERACTIONS AND MOSQUITO IMMUNITY-MEDIATED VIRAL SUPPRESSION,"Am J Trop Med Hyg","2017",""
EFFECT OF HUMAN C5A PROTEIN ON MOSQUITO CELLS AND ITS IMPLICATIONS IN ZIKA VIRUS TRANSMISSION,"Am J Trop Med Hyg","2017",""
Zika and Dengue Virus Specific and Cross-reactive Memory B Cell Responses,"Am J Trop Med Hyg","2017",""
FLAVIDOT: AN AUTOMATED VIRUS PLAQUE COUNTER FOR MEASUREMENT OF THE SEROLOGICAL NEUTRALIZATION RESPONSE AGAINST ZIKA AND DENGUE VIRUSES,"Am J Trop Med Hyg","2017",""
DEVELOPMENT OF NOVEL SEROLOGICAL ASSAYS TO DISCRIMINATE BETWEEN DENGUE VIRUS AND ZIKA VIRUS ANTIBODY RESPONSES,"Am J Trop Med Hyg","2017",""
CONGENITAL OCULAR PATHOLOGY IN RHESUS MACAQUES INFECTED WITH ZIKA VIRUS IN UTERO,"Am J Trop Med Hyg","2017",""
DECREASED TRANSMISSION OF ZIKA VIRUS IN AEDES AEGYPTI MOSQUITOES CO-INOCULATED WITH AN INSECTSPECIFIC FLAVIVIRUS,"Am J Trop Med Hyg","2017",""
EXPERIMENTAL INFECTION OF JAMAICAN FRUIT BATS (ARTIBEUS JAMAICENSIS) WITH ZIKA VIRUS,"Am J Trop Med Hyg","2017",""
ZIKA VIRUS INFECTION AMONG A POPULATION-BASED AMONG A POPULATION BASED COHORT OF PREGNANT WOMEN IN PANAMA CITY, PANAMA, 2016-2017,"Am J Trop Med Hyg","2017",""
PERFORMANCE OF THE CDC TRIOPLEX REAL TIME RT-PCR DURING THE 2016 ZIKA EPIDEMIC IN PUERTO RICO,"Am J Trop Med Hyg","2017",""
ANALYSIS OF THE EFFECT OF ZIKA VIRUS INFECTION DURING PREGNANCY ON PLACENTAL DEVELOPMENT AND BIRTH OUTCOMES,"Am J Trop Med Hyg","2017",""
INFLAMMATORY MONOCYTES ARE THE MAIN TARGET OF ZIKA VIRUS INFECTION IN PERIPHERAL BLOOD MONONUCLEAR CELLS FROM PEDIATRIC PATIENTS IN NICARAGUA,"Am J Trop Med Hyg","2017",""
LONGITUDINAL ANALYSIS OF CROSS-NEUTRALIZATION BETWEEN DENGUE AND ZIKA VIRUSES IN TWO PEDIATRIC STUDIES IN NICARAGUA,"Am J Trop Med Hyg","2017",""
PASSIVE TRANSFER OF ZIKA VIRUS-LIKE-PARTICLE-INDUCED IMMUNE SERA TO AG129 MICE PROTECTS AGAINST LETHAL ZIKA VIRUS CHALLENGE,"Am J Trop Med Hyg","2017",""
A NOVEL ANTIBODY-BASED ASSAY DISCRIMINATES ZIKA VIRUS INFECTION FROM OTHER FLAVIVIRUSES,"Am J Trop Med Hyg","2017",""
A COHORT STUDY TO DETERMINE THE INCIDENCE OF ZIKA VIRUS INFECTION AMONG NEWBORNS, SANTOS, BRAZIL, 2016-2017,"Am J Trop Med Hyg","2017",""
DECIPHERING DURABLE NEUTRALIZING ANTIBODY RESPONSES TO ZIKA VIRUS,"Am J Trop Med Hyg","2017",""
PERSISTENCE OF ZIKA VIRUS IN SEMEN OF MEN LIVING IN AN ENDEMIC AREA,"Am J Trop Med Hyg","2017",""
PRIOR INFECTION WITH DENGUE VIRUS SEROTYPE 3 DOES NOT ENHANCE SUBSEQUENT ZIKA VIRUS INFECTION IN RHESUS MACAQUES,"Am J Trop Med Hyg","2017",""
GAPS ON RISK COMMUNICATIONS APPROACH OF NATIONAL ZIKA VIRUS OUTBREAK RESPONSE IN COLOMBIA, BRAZIL, EL SALVADOR, GUATEMALA, HONDURAS AND DOMINICAN REPUBLIC,"Am J Trop Med Hyg","2017",""
ZIKA VIRUS INFECTION OF RHESUS MACAQUES VIA MOSQUITO BITE,"Am J Trop Med Hyg","2017",""
SOCIAL-ECOLOGICAL FACTORS INFLUENCING RECEPTIVITY TO ZIKA VIRUS AND THE EFFFICACY OF INTERVENTIONS IN COMMUNITIES ALONG THE TEXAS-MEXICO BORDER,"Am J Trop Med Hyg","2017",""
LABORATORY IDENTIFICATION OF PERSISTENT ZIKA VIRAL RNA IN SEMEN OF A US COHORT,"Am J Trop Med Hyg","2017",""
IMMUNE PROFILING AND NETWORK MODELING OF ZIKA VIRUS INFECTION IN CHILDREN WITH OR WITHOUT PRIOR EXPOSURE TO DENGUE VIRUS IN A COHORT STUDY IN NICARAGUA,"Am J Trop Med Hyg","2017",""
PRIOR DENGUE VIRUS EXPOSE SHAPES T CELL IMMUNITY TO ZIKA VIRUS IN HUMANS,"Am J Trop Med Hyg","2017",""
STAGING EARLY AND LATE EVENTS IN ACUTE ZIKA VIRUS INFECTION USING RNA plus PUERTO RICAN AND CONTINENTAL US BLOOD DONORS,"Am J Trop Med Hyg","2017",""
INDEX CLUSTER STUDY OF ZIKA VIRUS INFECTION IN MANAGUA, NICARAGUA,"Am J Trop Med Hyg","2017",""
PREVALENCE AND INCIDENCE OF ZIKA VIRUS INFECTION AMONG HOUSEHOLD CONTACTS OF ZIKA PATIENTS, PUERTO RICO, 2016-2017,"Am J Trop Med Hyg","2017",""
VIRAL LOAD DOES NOT SUPPORT ADE HYPOTHESIS IN DENGUE-PRIMED ZIKA-INFECTED PATIENTS,"Am J Trop Med Hyg","2017",""
RAPID DEVELOPMENT OF A REPLICATING VIRAL RNA VACCINE FOR ZIKA VIRUS,"Am J Trop Med Hyg","2017",""
DIFFERENCES IN PREVALENCE OF SYMPTOMATIC ZIKA VIRUS INFECTION BY AGE AND SEX,"Am J Trop Med Hyg","2017",""
POTENTIAL FOR ZIKA VIRUS TRANSMISSION FROM MATERNAL CIRCULATION TO FETAL BLOOD STREAM BY A PARAPLACENTAL ROUTE ACROSS AMNIOCHORIONIC MEMBRANE AND FETAL SKIN,"Am J Trop Med Hyg","2017",""
INCIDENCE OF ZIKA VIRUS INFECTION AND EFFECT OF PRE-EXISTING DENGUE VIRUS EXPOSURE ON ZIKA VIRUS INFECTION AND DISEASE IN A PEDIATRIC COHORT IN NICARAGUA,"Am J Trop Med Hyg","2017",""
ZIKA VIRUS CLINICAL ISOLATES REPLICATE IN HUMAN PROSTATE CELLS AND ORGANOIDS,"Am J Trop Med Hyg","2017",""
ANALYZING THE IMMUNE RESPONSE TO ZIKA VIRUS USING REPORTER VIRUS PARTICLES, ANTI-ZIKV ANTIBODIES AND EPITOPE MAPPING,"Am J Trop Med Hyg","2017",""
REPLICATION OF ZIKA VIRUS AND CYTOMEGALOVIRUS IN FIRST-TRIMESTER HUMAN PLACENTAS SHOWS DIVERGENT PATTERNS OF INFECTION AND PATHOGENESIS THAT COULD AFFECT TRANSMISSION,"Am J Trop Med Hyg","2017",""
METABOLIC BIOSIGNATURES OF INFECTION: HOW DENGUE, CHIKUNGUNYA AND ZIKA VIRUSES DIFFERENTIALLY PERTURB HOST METABOLIC HOMEOSTASES,"Am J Trop Med Hyg","2017",""
A COMPARISON OF FOUR SEROLOGICAL METHODS AND TWO RT-PCR ASSAYS FOR DIAGNOSIS AND SURVEILLANCE OF ZIKA,"Am J Trop Med Hyg","2017",""
DIFFERENTIATING ZIKA AND DENGUE VIRUS INFECTIONS WITH A LINEAR PEPTIDE ARRAY,"Am J Trop Med Hyg","2017",""
LONG TERM ASYMPTOMATIC DETECTION OF VIRAL RNA IN URINE AND SALIVA FOLLOWING ACUTE ZIKA INFECTION IN NICARAGUA 2016-2017,"Am J Trop Med Hyg","2017",""
A NOVEL MOLECULAR ASSAY FOR THE DETECTION OF ZIKA RNA IN WHOLE BLOOD AND URINE SAMPLES,"Am J Trop Med Hyg","2017",""
POTENT AND BROADLY NEUTRALIZING DOMAIN II ANTIBODIES INDUCED DURING ACUTE ZIKA VIRUS INFECTION OF A PREVIOUSLY DENGUE-EXPOSED INDIVIDUAL,"Am J Trop Med Hyg","2017",""
ZIKA VIRUS INFECTION IN HUMAN SERTOLI CELLS INDUCES ROBUST ANTIVIRAL DEFENSE RESPONSE AND COMPROMISES BLOOD-TESTES BARRIER INTEGRITY,"Am J Trop Med Hyg","2017",""
SEARCHING FOR ZIKA VIRUS IN INDIA,"Am J Trop Med Hyg","2017",""
PROLONGED RNA SHEDDING OF ZIKA VIRUS (ZIKV) AND CHIKUNGUNYA VIRUS (CHIKV) DURING ZIKV AND CHIK CO-INFECTION IN DIFFERENT COMPARTMENTS,"Am J Trop Med Hyg","2017",""
LACK OF EVIDENCE OF ANTECEDENT ZIKA VIRUS INFECTION IN GUILLAIN-BARRE SYNDROME PATIENTS HOSPITALIZED IN A REFERRAL HOSPITAL IN SOUTH INDIA, 2014-2016,"Am J Trop Med Hyg","2017",""
GROWTH OUTCOMES OF NEWBORNS BORN TO WOMEN BORN TO WOMEN WITH POSITIVE ZIKA SCREENS DURING PREGNANCY, HIMA SAN PABLO BAYAMON CASE SERIES,"Am J Trop Med Hyg","2017",""
PUBLIC HEALTH AT THE FOREFRONT: BUILDING LOCAL HEALTH DEPARTMENT CAPACITY TO IMPROVE ZIKA PREGNANCY AND BIRTH DEFECTS SURVEILLANCE AND REFERRAL TO SERVICE IN UNITED STATES (US),"Am J Trop Med Hyg","2017",""
PREVALENCE OF PREVIOUS AND RECENT INFECTIONS BY ZIKA VIRUS, DENGUE VIRUS AND CHIKUNGUNYA VIRUS IN PREGNANT WOMEN AND SURVEILLANCE FOR CONGENITAL ZIKA INFECTIONS IN SALVADOR, BRAZIL,"Am J Trop Med Hyg","2017",""
SCREENING OF RECOMBINANT ZIKA VIRUS PROTEINS AS ANTIGENS TO DEVELOP AN ELISA FOR THE SERODIAGNOSIS OF ZIKA VIRUS INFECTION,"Am J Trop Med Hyg","2017",""
BREAST MILK AND ZIKA VIRUS INFECTION IN PREGNANCY, THAILAND 2016-2017,"Am J Trop Med Hyg","2017",""
FUNCTIONAL DIFFERENCES AND HOST ANTIVIRAL RESPONSES TO NICARAGUAN ZIKA VIRUS AND PROTOTYPE STRAINS REVEALED IN FIRST-TRIMESTER VILLUS EXPLANTS,"Am J Trop Med Hyg","2017",""
6 STRUCTURAL VARIANT DETECTION BY READ-CLOUD SEQUENCING IN THE ZIKA VECTOR AEDES AEGYPTI,"Am J Trop Med Hyg","2017",""
PSYCHOLOGICAL DISTRESS AND ZIKA, DENGUE, AND CHIKUNGUNYA INFECTIONS FOLLOWING 2016 EARTHQUAKE IN COASTAL ECUADOR,"Am J Trop Med Hyg","2017",""
GUILLAIN-BARRE SYNDROME IN PATIENTS WITH ZIKA: CLINICAL SERIES WITH LABORATORY CONFIRMATION IN THE STATE OF YUCATAN,"Am J Trop Med Hyg","2017",""
ABORTION RATE IS MUCH HIGHER THAN MICROCEPHALY RATE IN ZIKA VIRUS INFECTIONS OCCURRING IN THE FIRST TRIMESTER OF PREGNANCY,"Am J Trop Med Hyg","2017",""
Responding to Zika; the imperative to ensure rights and protection,"Vulnerable Child. Youth Stud.","2017","10.1080/17450128.2017.1330577"
Severity of acute Zika virus infection: A prospective emergency room surveillance study during the 2015-2016 outbreak in Suriname,"IDCases","2017","10.1016/j.idcr.2017.10.007"
Zika vaccine proved safe and immunogenic in early trial,"Hum Vaccin Immunother","2017","10.1080/21645515.2017.1329070"
Vaccines for epidemic infections and the role of CEPI,"Hum Vaccin Immunother","2017","10.1080/21645515.2017.1338546"
Vaccines for emerging infectious diseases: Lessons from MERS coronavirus and Zika virus,"Hum Vaccin Immunother","2017","10.1080/21645515.2017.1358325"
Stagnant contraceptive sales after the Zika epidemic in Brazil,"Eur J Contracept Reprod Health Care","2017","10.1080/13625187.2017.1397623"
Current Advances in Zika Virus Transmission: Urgency for Effective Therapeutics and Prevention,"AM J INFECT DIS","2017","10.3844/ajidsp.2017.13.20"
Potential mechanisms of contemporary strain Zika virus replication in human placental trophoblasts,"Am J Obstet Gynecol","2017",""
A county hospital-based prenatal screening program for Zika virus infection,"Am J Obstet Gynecol","2017",""
Frontal occipital circumference percentiles of infants delivered to mothers with zika infection during pregnancy,"Am J Obstet Gynecol","2017",""
Fetal sonographic findings in pregnant rhesus macaques infected with zika virus (ZIKV),"Am J Obstet Gynecol","2017",""
Zika Virus screening and testing: preferences for prenatal diagnosis and tolerance of uncertainty,"Am J Obstet Gynecol","2017",""
Microcephaly in the era of the Zika virus: diagnostic criteria needed,"Am J Obstet Gynecol","2017",""
A single-center experience with a pregnant immigrant population and zika virus in new york city,"Am J Obstet Gynecol","2017",""
Application of different fetal head circumference normality ranges for the identification of abnormal head growth in Zika infected fetuses in a Colombian Cohort,"Am J Obstet Gynecol","2017",""
Characterization of brain malformations and volume assessment in fetuses with zika virus infection using MRI,"Am J Obstet Gynecol","2017",""
Knowledge of Zika virus and patient prenatal screening and testing preferences,"Am J Obstet Gynecol","2017",""
Green synthesis of selenium nanoparticles conjugated Clausena dentata plant leaf extract and their insecticidal potential against mosquito vectors,"Artif. Cells Nanomed. Biotechnol.","2017","10.1080/21691401.2016.1252383"
Ipomoea batatas (Convolvulaceae)-mediated synthesis of silver nanoparticles for controlling mosquito vectors of Aedes albopictus, Anopheles stephensi, and Culex quinquefasciatus (Diptera:Culicidae),"Artif. Cells Nanomed. Biotechnol.","2017","10.1080/21691401.2016.1261873"
Mosquito vectors of Zika virus,"Entomol. Gen.","2017","10.1127/entomologia/2017/0496"
Exposure to allethrin-based mosquito coil smoke during gestation and postnatal development affects reproductive function in male offspring of rat,"Inhal. Toxicol.","2017","10.1080/08958378.2017.1385661"
Zika virus - concerns for male fertility,"Nat. Rev. Endocrionol.","2017","10.1038/nrendo.2016.191"
A survey of bacterial, fungal and plant metabolites against Aedes aegypti (Diptera: Culicidae), the vector of yellow and dengue fevers and Zika virus,"Open Chem.","2017","10.1515/chem-2017-0019"
Zika virus disease: necessity to have a better and sustained preparedness,"CUKUROVA MED J","2017","10.17826/cutf.326904"
Single-step biological fabrication of colloidal silver nanoparticles using Hugonia mystax: larvicidal potential against Zika virus, dengue, and malaria vector mosquitoes,"Artif. Cells Nanomed. Biotechnol.","2017","10.1080/21691401.2016.1228664"
Ten years since the last Chikungunya virus outbreak in Italy: history repeats itself,"Blood Transfusion","2017","10.2450/2017.0215-17"
ENDOCRINOLOGICAL DISORDERS IN CHILDREN WITH CONGENITAL INFECTION OF ZIKA VIRUS,"HORM RES PAEDIAT","2017",""
Zika vaccines successfully protected newborn mice,"Hum Vaccin Immunother","2017","10.1080/21645515.2017.1358582"
Towards Novel Graphene-Enabled Diagnostic Assays with Improved Signal-to-Noise Ratio,"MRS ADV","2017","10.1557/adv.2017.431"
Confirmed Dengue, Chikungunya and Zika Cases during the Period 2014 to 2016 in Barcelona, Spain [Casos confirmados de Dengue, Chikungunya y Zika en Barcelona capital durante el período de 2014 al 2016],"Rev Esp Salud Publica","2017",""
Spatial distribution of potential and positive Aedes aegypti breeding sites,"BIOMEDICA","2017",""
Aedes albopictus (Skuse, 1894) infected with the american-asian genotype of dengue type 2 in Medellin, suggests its possible role as vector of dengue fever in Colombia,"BIOMEDICA","2017",""
Zika virus infection in a newly married Greek couple,"IDCases","2017","10.1016/j.idcr.2017.04.019"
HEALTH SERVICES PERFORMANCE EVALUATION: ANALYSIS OF USERS OF A PRIMARY CARE UNIT BASED ON THE KANO MODEL,"REV GEST SIST SAUDE-","2017","10.5585/rgss.v6i1.285"
Discovery of flavivirus-derived endogenous viral elements in Anopheles mosquito genomes supports the existence of Anopheles-associated insect-specific flaviviruses,"VIRUS EVOL","2017","10.1093/ve/vew035"
Understanding the evolution and spread of chikungunya virus in the Americas using complete genome sequences,"VIRUS EVOL","2017","10.1093/ve/vex010"
Knowledge and Prevention Practices among US Pregnant Immigrants from Zika Virus Outbreak Areas,"Am J Trop Med Hyg","2017","10.4269/ajtmh.17-0062"
Zika in Singapore: implications for Saudi Arabia,"East. Mediterr. Health J.","2017","10.26719/2017.23.4.311"
Guillain-Barre syndrome and other neurological manifestations possibly related to Zika virus infection in municipalities from Bahia, Brazil, 2015,"EPIDEMIOL SERV SAUDE","2017","10.5123/S1679-49742017000100002"
Fetal Magnetic Resonance Imaging Findings in Prenatal Zika Virus Infection,"Fetal Diagn. Ther.","2017","10.1159/000454860"
On irresponsibility in times of crisis: learning from the response to the Zika virus outbreak,"J RESPONSIBLE INNOV","2017","10.1080/23299460.2017.1312959"
A Bridge Back to the Future: Public Health Ethics, Bioethics, and Environmental Ethics,"Am. J. Bioethics","2017","10.1080/15265161.2017.1353164"
Novel analysis of the fractional Zika model using the Adams type predictor-corrector rule for non-singular and non-local fractional operators,"J NONLINEAR SCI APPL","2017","10.22436/jnsa.010.06.32"
School-based health education in Yucatan, Mexico about the Chikungunya virus and mosquito illness prevention,"Infect. Dis. Rep.","2017","10.4081/idr.2017.6894"
American Aedes vexans Mosquitoes are Competent Vectors of Zika Virus,"Am J Trop Med Hyg","2017","10.4269/ajtmh.16-0963"
Knowledge of Zika virus disease among reproductive-age women attending a general outpatient clinic in Northern Nigeria,"S. Afr. Fam. Pract.","2017","10.1080/20786190.2017.1313484"
Zika Virus: An Emerging Pathogen,"SAUDI J MED MED SCI","2017","10.4103/1658-631X.194246"
Zika Virus Disease,"SAUDI J MED MED SCI","2017","10.4103/1658-631X.194260"
Agent-based simulation study of the effects of intra-urban discontinuities in Delhi on dispersal of Aedes aegypti mosquitoes, vector of dengue, chikungunya and Zika viruses,"CYBERGEO","2017","10.4000/cybergeo.28078"
Assessing likely invasion sites of Zika virus-infected mosquitoes in civilian and naval maritime ports in Florida,"RES REP TROP MED","2017","10.2147/RRTM.S123456"
Potential for sublethal insecticide exposure to impact vector competence of Aedes albopictus (Diptera: Culicidae) for dengue and Zika viruses,"RES REP TROP MED","2017","10.2147/RRTM.S133411"
Consequences of Zika Virus Infection During Fetal Stage and Pregnancy Safe Drugs: An Update,"Int. J. Pharmacol.","2017","10.3923/ijp.2017.370.377"
Successful mRNA-based Zika-Vaccine,"BIOENGINEERED","2017",""
Zika Virus-Associated Guillain-Barre Syndrome In A Returning United States Traveler,"AM J RESP CRIT CARE","2017",""
Hypoxemic Respiratory Failure Secondary To Zika Virus Infection,"AM J RESP CRIT CARE","2017",""
Rapid assessment of the situation of the sexual and reproductive health services in the framework of Zika virus epidemic in Peru,"REV PERU GINECOL OBS","2017",""
Acute Effects of Viral Exposure on P-Glycoprotein Function in the Mouse Fetal Blood Brain Barrier,"CELL PHYSIOL BIOCHEM","2017","10.1159/000461569"
Big Data and social media: surveillance of networks as management tool,"Saude e Sociedade","2017","10.1590/S0104-12902017164943"
An alternating passage model between mosquitoes and rodents for a genetic study of Japanese encephalitis virus (JEV),"Int. J. Clin. Exp. Pathol.","2017",""
LAW IN THE TIME OF CHOLERA,"Notre Dame Law Rev.","2017",""
The Zika virus beyond microcephaly: will we face an increase in mental disorders?,"MEDWAVE","2017","10.5867/medwave.2017.01.6869"
Responding to an emerging pandemic: Zika and contraceptive methods as a preventive measure,"Salud Publica Mex","2017",""
Effects of climatic and social factors on dengue incidence in Mexican municipalities in the state of Veracruz,"Salud Publica Mex","2017","10.21149/8414"
Physical therapy in a pregnant young woman with sequels of Guillain-Barre syndrome: case report,"SCI MED","2017","10.15448/1980-6108.2017.1.25318"
Update: Interim Guidance for Preconception Counseling and Prevention of Sexual Transmission of Zika Virus for Persons with Possible Zika Virus Exposure,"Arch. Clin. Infect. Dis.","2017",""
US CDC Issues Zika Travel Advisory For 11 Southeast Asian Countries,"Arch. Clin. Infect. Dis.","2017",""
Adult, Larval Insecticides Pack Deadly Punch to Mosquitoes, Zika: United States,"Arch. Clin. Infect. Dis.","2017",""
Vela Diagnostics Receives FDA Emergency Use Authorization for Zika Virus Molecular Assay,"Arch. Clin. Infect. Dis.","2017",""
Zika No Threat to Plasma-Derived Drugs, Says EU Regulator,"Arch. Clin. Infect. Dis.","2017",""
ZIKA, THE EMERGING EPIDEMIC,"Am J Public Health","2017","10.2105/AJPH.2016.303556"
Febrile exanthema in French Guyana,"Ann Dermatol Venereol","2017","10.1016/j.annder.2016.08.006"
The Appropriate Rainfall to Development of Zika Virus: An Indonesian Case,"ETHIOP J HEALTH SCI","2017","10.4314/ejhs.v27i1.15"
Guillain-Barre Syndrome: Zika-Virus-Infection involved in Disease Development,"FORTSCHR NEUROL PSYC","2017",""
Brazilian women avoiding pregnancy during Zika epidemic.,"J Fam Plann Reprod Health Care","2017","10.1136/jfprhc-2016-101678"
Congenital Brain Abnormalities and Zika Virus Response,"RADIOLOGY","2017",""
Genetic differentiation in populations of Aedes aegypti (Diptera, Culicidae) dengue vector from the Brazilian state of Maranhao,"REV BRAS ENTOMOL","2017","10.1016/j.rbe.2016.10.003"
Laboratory Diagnosis of Zika Virus Infection,"Arch Pathol Lab Med","2017","10.5858/arpa.2016-0406-SA"
Current knowledge of environmental exposure in children during the sensitive developmental periods,"J. Pediatr.","2017","10.1016/j.jped.2016.07.002"
Zika Virus and Zika Virus Disease,"J. Consum. Health Internet","2017","10.1080/15398285.2017.1280340"
Single-Step Biofabrication of Silver Nanocrystals Using Naregamia alata: A Cost Effective and Eco-Friendly Control Tool in the Fight Against Malaria, Zika Virus and St. Louis Encephalitis Mosquito Vectors,"J. Cluster Sci.","2017","10.1007/s10876-016-1067-y"
Green-Synthesized Mosquito Oviposition Attractants and Ovicides: Towards a Nanoparticle-Based "Lure and Kill" Approach?,"J. Cluster Sci.","2017","10.1007/s10876-016-1088-6"
Seagrasses as Sources of Mosquito Nano-Larvicides? Toxicity and Uptake of Halodule uninervis-Biofabricated Silver Nanoparticles in Dengue and Zika Virus Vector Aedes aegypti,"J. Cluster Sci.","2017","10.1007/s10876-016-1127-3"
Wolbachia Infections in Aedes aegypti Differ Markedly in Their Response to Cyclical Heat Stress,"PLoS Pathog","2017","10.1371/journal.ppat.1006006"
Acute transverse myelitis after Zika virus infection,"MULT SCLER J","2017",""
Nonnative Fish to Control Aedes Mosquitoes: A Controversial, Harmful Tool,"BIOSCIENCE","2017","10.1093/biosci/biw156"
Culturally antagonistic memes and the Zika virus: an experimental test,"J. Risk Res.","2017","10.1080/13669877.2016.1260631"
Guillain-Barre Syndrome,"Autoimmun. Rev.","2017","10.1016/j.autrev.2016.09.022"
Mosquito-Borne Diseases and Omics: Salivary Gland Proteome of the Female Aedes aegypti Mosquito,"OMICS","2017","10.1089/omi.2016.0160"
Zika remains "significant public health challenge","Bull World Health Organ","2017",""
Targeting Zika Virus Infection Through Drug Repurposing Screen,"Clin. Pharmacol. Ther.","2017",""
Elimination of Mother-To-Child Transmission of Syphilis in the Americas-A Goal That Must Not Slip Away,"SEX TRANSM DIS","2017","10.1097/OLQ.0000000000000538"
Chemical composition of Cinnamosma madagascariensis (Cannelaceae) essential oil and its larvicidal potential against the filariasis vector Culex quinquefasciatus Say,"S AFR J BOT","2017","10.1016/j.sajb.2016.08.017"
Towards the understanding of tetrahydroquinolines action in Aedes aegypti: larvicide or adulticide?,"Mol. Simul.","2017","10.1080/08927022.2016.1239823"
The Disease Detectives Can Silicon Valley help government find a better way to fight viruses like Zika?,"NEW REPUBLIC","2017",""
Zika virus infection induces mitosis abnormalities and apoptotic cell death of human neural progenitor cells,"Sci Rep","2016","10.1038/srep39775"
ATG16L1 governs placental infection risk and preterm birth in mice and women,"JCI INSIGHT","2016","10.1172/jci.insight.86654"
ZIKA DETECTIVE,"NATURE","2016",""
Structural Insight into NS5 of Zika Virus Leading to the Discovery of MTase Inhibitors,"J. Am. Chem. Soc.","2016","10.1021/jacs.6b10399"
Simple and Highly Sensitive Molecular Diagnosis of Zika Virus by Lateral Flow Assays,"Anal Chem","2016","10.1021/acs.analchem.6b03460"
Development of a Zika Virus Infection Model in Cynomolgus Macaques,"Front Microbiol","2016","10.3389/fmicb.2016.02028"
Simple reverse genetics systems for Asian and African Zika viruses,"Sci Rep","2016","10.1038/srep39384"
Data mount linking Zika, birth defects,"SCIENCE","2016",""
Declining Prevalence of Disease Vectors Under Climate Change,"Sci Rep","2016","10.1038/srep39150"
Laboratory Diagnosis of Chikungunya Virus Infections and Commercial Sources for Diagnostic Assays,"J Infect Dis","2016","10.1093/infdis/jiw274"
Viremia and Clinical Presentation in Nicaraguan Patients Infected With Zika Virus, Chikungunya Virus, and Dengue Virus,"Arch. Clin. Infect. Dis.","2016","10.1093/cid/ciw589"
Fetal Infection by Zika Virus in the Third Trimester: Report of 2 Cases,"Arch. Clin. Infect. Dis.","2016","10.1093/cid/ciw613"
Zika virus NS1, a pathogenicity factor with many faces.,"EMBO J","2016","10.15252/embj.201695871"
Do vegetated rooftops attract more mosquitoes? Monitoring disease vector abundance on urban green roofs,"SCI TOTAL ENVIRON","2016","10.1016/j.scitotenv.2016.08.102"
Rapid, Affordable and Portable Medium-Throughput Molecular Device for Zika Virus,"Sci Rep","2016","10.1038/srep38223"
Can Zika Virus trigger Guillain-Barres syndrome?,"Tidsskr. Nor. Laegeforen.","2016","10.4045/tidsskr.16.0905"
Anthropogenic impacts on mosquito populations in North America over the past century,"Nat Commun","2016","10.1038/ncomms13604"
Zika response in full gear,"Chem. Eng. News","2016",""
Inactivation of Zika Virus By Solvent/Detergent Treatment or Pasteurization,"BLOOD","2016",""
In-silico screening for anti-Zika virus phytochemicals,"PLANTA MED","2016","10.1055/s-0036-1596272"
Zika the Emerging Epidemic,"J Public Health Policy","2016","10.1057/s41271-016-0044-x"
GENETIC POLYMORPHISM OF AEDES ALBOPICTUS POPULATION INFERRED FROM ND5 GENE VARIABILITIES IN SUBANG JAYA, MALAYSIA,"J Am Mosq Control Assoc","2016",""
Identifying protective host gene expression signatures within the spleen during West Nile virus infection in the collaborative cross model,"GENOM DATA","2016","10.1016/j.gdata.2016.10.006"
Current status of genome editing in vector mosquitoes: A review.,"BioScience Trends","2016","10.5582/bst.2016.01180"
Do neglected Australian arboviruses pose a global epidemic threat?,"Aust. New Zealand J. Public Health","2016","10.1111/1753-6405.12582"
MODIS Environmental Data to Assess Chikungunya, Dengue, and Zika Diseases Through Aedes (Stegomia) aegypti Oviposition Activity Estimation,"IEEE J. Sel. Top. Appl. Earth Obs. Remote Sens.","2016","10.1109/JSTARS.2016.2604577"
Dengue virus antibodies enhance Zika virus infection,"Clin Transl Immunology","2016","10.1038/cti.2016.72"
FIGHTING THE ZIKA VIRUS,"Indian J Pediatr","2016",""
Congenital Zika Virus Infection Beyond Neonatal Microcephaly,"JAMA Neurol","2016","10.1001/jamaneurol.2016.3720"
Fern-synthesized silver nanocrystals: Towards a new class of mosquito oviposition deterrents?,"Res Vet Sci","2016","10.1016/j.rvsc.2016.09.012"
Zika virus infection in pregnancy, fetal and neonatal impact,"Rev Chilena Infectol","2016","10.4067/S0716-10182016000600009"
Assay optimization for molecular detection of Zika virus.,"Bull World Health Organ","2016","10.2471/BLT.16.175950"
Initial impact of Zika exposure management in pregnancy,"Am J Obstet Gynecol","2016",""
Comprehensive Genome Scale Phylogenetic Study Provides New Insights on the Global Expansion of Chikungunya Virus,"J Virol","2016","10.1128/JVI.01166-16"
ZIKA VIRUS OUTBREAK AND GUILLAIN-BARRE SYNDROME IN PUERTO RICO: 2016,"Crit. Care Med.","2016",""
Zika: Provides new insights on the need for promotion of healthcare in Latin America,"Global Health Promot.","2016","10.1177/1757975916673965"
Traditional herbal remedies and dietary spices from Cameroon as novel sources of larvicides against filariasis mosquitoes?,"Parasitol Res","2016","10.1007/s00436-016-5254-4"
Mosquito Oviposition Behavior and Vector Control.,"INSECTS","2016","10.3390/insects7040065"
Yellow fever virus capsid protein is a potent suppressor of RNA silencing that binds double-stranded RNA,"Proc Natl Acad Sci U S A","2016","10.1073/pnas.1600544113"
The Worldwide Spread of the Tiger Mosquito as Revealed by Mitogenome Haplogroup Diversity,"Front. Genet.","2016","10.3389/fgene.2016.00208"
The Impact of Heterogeneity and Awareness in Modeling Epidemic Spreading on Multiplex Networks,"Sci Rep","2016","10.1038/srep37105"
US Closer to Testing Engineered Mosquitoes That Could Fight Zika,"Arch. Clin. Infect. Dis.","2016",""
US Declares a Zika Public Health Emergency in Puerto Rico,"Arch. Clin. Infect. Dis.","2016",""
Structure of the NS2B-NS3 protease from Zika virus after self-cleavage,"Nat Commun","2016","10.1038/ncomms13410"
Current medical research funding and frameworks are insufficient to address the health risks of global environmental change,"Environ Health","2016","10.1186/s12940-016-0183-3"
In vivo protection against ZIKV infection and pathogenesis through passive antibody transfer and active immunisation with a prMEnv DNA vaccine,"NPJ VACCINES","2016","10.1038/npjvaccines.2016.21"
Downregulation of Aedes aegypti chromodomain helicase DNA binding protein 7/Kismet by Wolbachia and its effect on dengue virus replication,"Sci Rep","2016","10.1038/srep36850"
Identification of a New Broadly Cross-reactive Epitope within Domain III of the Duck Tembusu Virus E Protein,"Sci Rep","2016","10.1038/srep36288"
Mosquito Vectors of Zika,"AM SCI","2016",""
Mosquito Vectors of Zika response,"AM SCI","2016",""
Knowledge level of medical students about Zika virus disease in Malatya, an eastern city of Turkey,"EUR J PUBLIC HEALTH","2016",""
KNOWLEDGE, ATTITUDE AND PERCEPTION OF ZIKA VIRUS AMONG HEALTHCARE STUDENTS OF MEDICINE, PHARMACY AND DENTISTRY OF AIMST UNIVERSITY,"VALUE HEALTH","2016","10.1016/j.jval.2016.09.798"
PUBLIC KNOWLEDGE AND ATTITUDES TOWARDS ZIKA VIRUS AND ITS PREVENTION IN MALAYSIA,"VALUE HEALTH","2016","10.1016/j.jval.2016.09.445"
Emerging infectious agents].,"Transfus Clin Biol","2016","10.1016/j.tracli.2016.08.007"
Brain Malformation Surveillance in the Zikra Era,"Birth Defects Res","2016","10.1002/bdra.23582"
Many doubts about the relationship between cases of microcephaly and Zika virus in Brazil,"Epidemiol. Preven.","2016","10.19191/EP16.6.P466.128"
ZIKA VIRUS - A REVIEW ON PAST, PRESENT AND FUTURE SCENARIO,"INT J PHARM SCI RES","2016","10.13040/IJPSR.0975-8232.7(11).4374-78"
EBOLA and FDA: reviewing the response to the 2014 outbreak, to find lessons for the future.,"J LAW BIOSCI","2016","10.1093/jlb/lsw046"
Alkaloids with Activity against the Zika Virus Vector Aedes aegypti (L.)-Crinsarnine and Sarniensinol, Two New Crinine and Mesembrine Type Alkaloids Isolated from the South African Plant Nerine sarniensis,"MOLECULES","2016","10.3390/molecules21111432"
Zika and the Risk of Microcephaly EDITORIAL COMMENT,"Obstet. Gynecol. Surv.","2016","10.1097/OGX.0000000000000386"
Virology and Virality Confronting Zika in and Beyond the Emergency Department,"Ann. Emerg. Med.","2016","10.1016/j.annemergmed.2016.09.013"
Noncoding Subgenomic Flavivirus RNA Is Processed by the Mosquito RNA Interference Machinery and Determines West Nile Virus Transmission by Culex pipiens Mosquitoes,"J Virol","2016","10.1128/JVI.00930-16"
Neurological manifestations of Chikungunya and Zika infections.,"Arq Neuropsiquiatr","2016","10.1590/0004-282X20160138"
Guillain-Barr, syndrome in the 100 years since its description by Guillain, Barr, and Strohl,"BRAIN","2016","10.1093/brain/aww247"
Laboratory Diagnosis of Central Nervous System Infection,"Curr. Infect. Dis. Rep.","2016","10.1007/s11908-016-0545-6"
Assessing Nurse Practitioner Knowledge of Zika Virus,"J. Nurse Pract.","2016","10.1016/j.nurpra.2016.09.012"
Mapping of courses on vector biology and vector-borne diseases systems: time for a worldwide effort,"Mem Inst Oswaldo Cruz","2016","10.1590/0074-02760160295"
Microcephaly in north-east Brazil: a retrospective study on neonates born between 2012 and 2015,"Bull World Health Organ","2016","10.2471/BLT.16.170639"
Florida Travel Warning Issued for Pregnant Women After More Zika Cases,"Arch. Clin. Infect. Dis.","2016",""
China's "Mosquito Factory" Aims to Wipe Out Zika, Other Diseases,"Arch. Clin. Infect. Dis.","2016",""
US Health Researchers Test Zika Vaccine as Funds Run Low,"Arch. Clin. Infect. Dis.","2016",""
Fetal brain lesions after sub-cutaneous inoculation of Zika virus in a pregnant nonhuman primate,"Nat Med","2016","10.1038/nm.4193"
Based on the risk of dengue virus transmission via blood transfusion: What about the risk in case of Zika virus?,"Asian Pac J Trop Med","2016","10.1016/j.apjtm.2016.10.004"
Acute toxicity and repellent activity of the Origanum scabrum Boiss. & Heldr. (Lamiaceae) essential oil against four mosquito vectors of public health importance and its biosafety on non-target aquatic organisms,"Environ Sci Pollut Res Int","2016","10.1007/s11356-016-7568-2"
Zika virus infection: a new public health emergency with great media impact].,"Gaceta Sanit.","2016","10.1016/j.gaceta.2016.05.015"
Dengue and the introduction of mosquito-transmitted viruses into Australia,"MICROBIOL AUST","2016","10.1071/MA16056"
Pregnancy, the placenta and Zika virus (ZIKV) infection,"MICROBIOL AUST","2016","10.1071/MA16057"
The voyages of Zika virus,"MICROBIOL AUST","2016","10.1071/MA16067"
Zika virus. Current overview,"ZENTRALBLATT ARB ARB","2016","10.1007/s40664-016-0153-1"
Detection of Zika Virus by Reverse Transcription Coupled Loop Mediated Isothermal Amplification (RT-LAMP) Using Meridian M-Prep Method,"J MOL DIAGN","2016",""
DiaSorin Molecular's Zika Virus Primer Pair: Specific Detection of Asian and African Lineages and Compatible Multiplexing with Chikungunya Primer Pair,"J MOL DIAGN","2016",""
Clinical Study Involving POC Screening of Returning Travelers for Zika Virus at the Border,"J MOL DIAGN","2016",""
Analytical Sensitivity and Specificity of the VERSANT Zika RNA 1.0 Assay (kPCR),"J MOL DIAGN","2016",""
Mayaro Virus in Child with Acute Febrile Illness, Haiti, 2015,"Emerg Infect Dis","2016","10.3201/eid2211.161015"
Guillain-Barre syndrome: causes, immunopathogenic mechanisms and treatment,"EXPERT REV CLIN IMMU","2016","10.1080/1744666X.2016.1193006"
DNA vaccine for zika,"Lab Anim.","2016",""
DNA vaccine for zika,"Lancet Infect Dis","2016",""
Zika virus - reigniting the TORCH,"Nat. Rev. Microbiol.","2016","10.1038/nrmicro.2016.125"
Inhibition of the Membrane Attack Complex by Dengue Virus NS1 through Interaction with Vitronectin and Terminal Complement Proteins,"J Virol","2016","10.1128/JVI.00912-16"
Heat Biologics eyes Zika vaccine,"Chem. Eng. News","2016",""
Implication of vaccination against dengue for Zika outbreak,"Sci Rep","2016","10.1038/srep35623"
Emergence and Spreading Potential of Zika Virus.,"Front Microbiol","2016","10.3389/fmicb.2015.01667"
ZIKA virus reveals broad tissue and cell tropism during the first trimester of pregnancy,"Sci Rep","2016","10.1038/srep35296"
Florida Tests More Than 200 Residents in Zika Probe,"Arch. Clin. Infect. Dis.","2016",""
Suspected Female-to-Male Sexual Transmission of Zika Virus-New York City, 2016,"Arch. Clin. Infect. Dis.","2016",""
Utah Reports Zika Infection in Person Who Cared for Patient With Virus,"Arch. Clin. Infect. Dis.","2016",""
Zika virus infection or the future of infectious diseases,"Med. Clin.","2016","10.1016/j.medcli.2016.03.012"
Sanofi's Zika vaccine gets funding,"Chem. Eng. News","2016",""
Description of the first cases of Zika virus fever investigated in municipalities of the Brazilian Northeastern Region, 2015,"EPIDEMIOL SERV SAUDE","2016","10.5123/S1679-49742016000400002"
Characteristics of the first cases of microcephaly possibly related to Zika virus reported in the Metropolitan Region of Recife, Pernambuco State, Brazil,"EPIDEMIOL SERV SAUDE","2016","10.5123/S1679-49742016000400003"
Microcephaly in Brazil: prevalence and characterization of cases from the Information System on Live Births (Sinasc), 2000-2015,"EPIDEMIOL SERV SAUDE","2016","10.5123/S1679-49742016000400004"
Incidence of dengue cases (2007-2013) and seasonal distribution of mosquitoes (Diptera: Culicidae) (2012-2013) in Barreiras, Bahia, Brazil,"EPIDEMIOL SERV SAUDE","2016","10.5123/S1679-49742016000400007"
Zika Virus: A Rare Case with Presenting Symptoms of Gastroenteritis and Transaminitis with Subsequent Progression to Guillain-Barre Syndrome,"AM J GASTROENTEROL","2016",""
Characterization of Zika virus infection in Human Astrocytes,"J Neurovirol","2016",""
Cytomegalovirus screening during pregnancy. Must be implemented by the Zika virus,"Arch. Argent. Pediatr.","2016",""
Spectrum of Zika Virus Associated Neurological Disease in Colombia,"Ann Neurol","2016",""
An iPSC Derived Human Minibrain to Study Zika Virus Associated Neurological Disease,"Ann Neurol","2016",""
Guillain-Barre Syndrome and Zika Virus: Epidemiological Surveillance in Puerto Rico,"Ann Neurol","2016",""
The dynamics of travel avoidance: The case of Ebola in the U.S.,"Tour. Manage. Perspect.","2016","10.1016/j.tmp.2016.09.004"
Comparison of two detailed models of Aedes aegypti population dynamics,"ECOSPHERE","2016","10.1002/ecs2.1515"
Import of Rift Valley fever to China: a potential new threat?,"Virol Sin","2016","10.1007/s12250-016-3876-4"
Flavivirus RNA transactions from viral entry to genome replication,"ANTIVIR RES","2016","10.1016/j.antiviral.2016.09.010"
France's Sanofi Partners US Army to Speed up Zika Vaccine,"Arch. Clin. Infect. Dis.","2016",""
Determination of juvenile hormone titers by means of LC-MS/MS/MS and a juvenile hormone-responsive Ga14/UAS system in Aedes aegypti mosquitoes,"Insect Biochem Mol Biol","2016","10.1016/j.ibmb.2016.08.003"
International Atomic Energy Agency: Supporting Member States to Combat Zika Virus Outbreaks Through its Human Health Programme,"ATW-INT J NUCL POWER","2016",""
Emerging viral infections and hepatotropic virus,"Enferm Infecc Microbiol Clin","2016","10.1016/j.eimc.2016.04.005"
More Than Just a Pain in the Neck: Occupational Hazards of Pathologists,"AM J SURG PATHOL","2016","10.1097/PAS.0000000000000701"
Distinct Zika Virus Lineage in Salvador, Bahia, Brazil,"Emerg Infect Dis","2016","10.3201/eid2210.160663"
Zika virus is arriving at the American continent.,"Asian Pac J Trop Med","2016","10.1016/j.apjtm.2016.07.030"
Estimated number of local transmission cases of Zika virus infection imported from Brazil to France.,"Asian Pac J Trop Med","2016","10.1016/j.apjtm.2016.07.032"
Zika virus and Guillain-Barre syndrome: is there sufficient evidence for causality?,"Front Neurol","2016","10.3389/fneur.2016.00170"
Anti-Zika drugs on the way,"Med J Aust","2016","10.1038/nm.4184"
ZikaVR: An Integrated Zika Virus Resource for Genomics, Proteomics, Phylogenetic and Therapeutic Analysis,"Sci Rep","2016","10.1038/srep32713"
No association between FCGR2A and FCGR3A polymorphisms in Guillain-Barre Syndrome in a Brazilian population,"J Neuroimmunol","2016","10.1016/j.jneuroim.2016.07.020"
Prevalence of microcephaly in Europe: population based study,"BMJ","2016","10.1136/bmj.i4721"
New Paradigms for Virus Detection, Surveillance and Control of Zika Virus Vectors in the Settings of Southeast Asia,"Front Microbiol","2016","10.3389/fmicb.2016.01452"
US funds work on two Zika vaccines,"Chem. Eng. News","2016",""
Zika virus tentacles reach further,"Med J Aust","2016",""
Central nervous system demyelination associated to Zika virus outbreaks,"MULT SCLER J","2016",""
ZIKA VIRUS ASSOCIATED WITH MICROCEPHALY AND ABORTION, ETHICAL PROCEDURES UNEXPLAINED IN RELATION TO AN ARTICLE,"CUAD BIOET","2016",""
Analytical performance and method comparison of the VERSANT Zika RNA 1.0 Assay (kPCR),"J Clin Virol","2016","10.1016/j.jcv.2016.08.115"
Appropriate diagnosis of Zika virus infection: Italy North-West experience,"J Clin Virol","2016","10.1016/j.jcv.2016.08.108"
RIDA (R) GENE Zika Virus: A new commercial real-time RT-PCR assay for sensitive and reliable detection of zika virus in urine and serum samples,"J Clin Virol","2016","10.1016/j.jcv.2016.08.110"
External in-run controls for gastro-intestinal, respiratory infections and Zika virus that will improve assay standardisation,"J Clin Virol","2016","10.1016/j.jcv.2016.08.054"
Increasing blood safety by diagnosing Zika, Chikungunya and Dengue in times of massive outbreaks,"J Clin Virol","2016","10.1016/j.jcv.2016.08.089"
Zika virus infections imported to Portugal, the National Reference Laboratory experience: The importance of sample collection time lapse in diagnosis,"J Clin Virol","2016","10.1016/j.jcv.2016.08.040"
Use of recombinant virus technology to produce non-infectious, whole process controls for emerging viruses such as Ebola, Chikungunya, Dengue-2, Norovirus GII, MERS-CoV and Zika,"J Clin Virol","2016","10.1016/j.jcv.2016.08.096"
Zika virus infections in travellers and contacts in Lombardy, Northern Italy 2016,"J Clin Virol","2016","10.1016/j.jcv.2016.08.039"
Preadolescent patients with atypical course of Zika virus (ZIKV) infection: Clinical findings and quantitative viral detection in saliva and plasma,"J Clin Virol","2016","10.1016/j.jcv.2016.08.017"
Structural basis of Zika virus cross-reactivity and cross-neutralization with flavivirus post-infection and post-vaccination sera,"J Clin Virol","2016","10.1016/j.jcv.2016.08.038"
Qualitative detection of Zika virus RNA with the Sentosa (R) SA ZIKV RT-PCR test,"J Clin Virol","2016","10.1016/j.jcv.2016.08.072"
Zika Virus and Its Effects in Pregnancy,"U.S. Pharm.","2016",""
Zika Alerts Increasing Abortion Requests?,"U.S. Pharm.","2016",""
A review on use of attractants and traps for host seeking Aedes aegypti mosquitoes,"Ind. J. Nat. Prod. Resour.","2016",""
Culex mosquitoes are experimentally unable to transmit Zika virus,"Eurosurveillance","2016","10.2807/1560-7917.ES.2016.21.35.30333"
Zika virus, advice to travellers,"Actual. Pharm.","2016","10.1016/j.actpha.2016.06.017"
Zika Virus Infection in Early Pregnancy, a Case Report,"AM J CLIN PATHOL","2016",""
Team Zika: How Northwell Health Laboratories Expedited the Collection, Handling, and Transportation for Testing of Zika Virus Specimens,"AM J CLIN PATHOL","2016",""
First report of the F1534C mutation associated with cross-resistance to DDT and pyrethroids in Aedes aegypti from Colombia,"BIOMEDICA","2016","10.7705/biomedica.v36i3.2834"
Recommendations for the surveillance of Aedes aegypti,"BIOMEDICA","2016","10.7705/biomedica.v36i3.2892"
TESTING OF VISUAL AND CHEMICAL ATTRACTANTS IN CORRELATION WITH THE DEVELOPMENT AND FIELD EVALUATION OF AN AUTODISSEMINATION STATION FOR THE SUPPRESSION OF AEDES AEGYPTI AND AEDES ALBOPICTUS IN FLORIDA,"J Am Mosq Control Assoc","2016","10.2987/16-6555.1"
CONTROLLING AEDES AEGYPTI IN CRYPTIC ENVIRONMENTS WITH MANUALLY CARRIED ULTRA-LOW VOLUME AND MIST BLOWER PESTICIDE APPLICATIONS,"J Am Mosq Control Assoc","2016","10.2987/16-6553.1"
The Zika Virus and Pregnancy,"Curr. Opin. Obstet. Gynecol.","2016","10.1007/s13669-016-0171-1"
Culex quinquefasciatus from Rio de Janeiro Is Not Competent to Transmit the Local Zika Virus,"PLoS Negl Trop Dis","2016","10.1371/journal.pntd.0004993"
The Eye of the Tiger, the Thrill of the Fight: Effective Larval and Adult Control Measures Against the Asian Tiger Mosquito, Aedes albopictus (Diptera: Culicidae), in North America.,"J Med Entomol","2016","10.1093/jme/tjw096"
Yellow Fever Outbreak: O Vector Control, Where Art Thou?,"J Med Entomol","2016","10.1093/jme/tjw087"
COEXISTING ZIKA VIRUS, DENGUE AND INFLUENZA A IN THE IMMUNOSUPPRESSED TRAVELLER,"NEPHROLOGY","2016",""
Identification and expression patterns of two TRPV channel genes in antennae and Johnston's organ of the dengue and Zika virus vector mosquito, Aedes aegypti,"J ASIA-PAC ENTOMOL","2016","10.1016/j.aspen.2016.06.009"
Detection of Zika Virus in Puerto Rico Blood Donations,"TRANSFUSION","2016",""
Clinical Performance of Hologic/Grifols NAT and CDC Real-Time PCR Assays for Detection of Zika Virus,"TRANSFUSION","2016",""
The Risk of Transfusion-transmitted Zika in a Non-endemic Country: A Monte Carlo Simulation to Evaluate this Risk and the Efficacy of Travel Deferral Scenarios,"TRANSFUSION","2016",""
Effective Inactivation of Zika Virus by Nucleic Acid Targeted Adducts,"TRANSFUSION","2016",""
Impact of Enhanced Screening for Zika Virus on Blood Donor Deferrals,"TRANSFUSION","2016",""
Estimated Risk to the Canadian Blood Supply from Sexually Transmitted Zika Virus,"TRANSFUSION","2016",""
Rapid Assessment of Donor Loss Rates Associated with Past and Future Travel from Areas with Zika Virus Activity in the Donor Population,"TRANSFUSION","2016",""
Assay Performance of a Zika Nucleic Acid Test for Screening of Blood Donations,"TRANSFUSION","2016",""
Zika Virus Deferral Rates in Donors Within a Multiple Hospital Health System,"TRANSFUSION","2016",""
Reducing the Transfusion Transmission Risk of Zika Virus in an Area with Active Viral Circulation, Brazil,"TRANSFUSION","2016",""
Implementation of the INTERCEPT Blood System for Platelets in Puerto Rico to Help Safeguard Against Zika,"TRANSFUSION","2016",""
Analytical Performance of PCR Assays for Detection of Zika Virus RNA,"TRANSFUSION","2016",""
Procleix Zika Virus Assay on the Fully Automated Panther System,"TRANSFUSION","2016",""
Implementation of Measures to Reduce the Risk of Transfusion Transmission of Zika Virus,"TRANSFUSION","2016",""
Zika Virus Outbreak in the Americas: Development of Tools to Assist Responses,"TRANSFUSION","2016",""
Challenges in Creating a Process to Use the Centers for Disease Control and Prevention (CDC) Zika Virus Website in Donor Eligibility Screening,"TRANSFUSION","2016",""
A gendered human rights analysis of Ebola and Zika: locating gender in global health emergencies,"Int. Aff.","2016","10.1111/1468-2346.12704"
Religion, the Supernatural, and Visual Culture in Early Modern Europe: An Album Amicorum for Charles Zika,"RENAISSANCE QUART","2016",""
GUILLAIN-BARRE SYNDROME RELATED TO ZIKA VIRUS INFECTION IN BRAZIL,"J. Peripher. Nerv. Syst.","2016",""
MRI FINDINGS OF THE CENTRAL AND PERIPHERAL NERVOUS SYSTEM IN PATIENTS WITH ZIKA VIRUS INFECTION,"J. Peripher. Nerv. Syst.","2016",""
GUILLAIN-BARRE SYNDROME ASSOCIATED TO ZIKA VIRUS OUTBREAK IN RECIFE, NORTHEAST BRAZIL,"J. Peripher. Nerv. Syst.","2016",""
CNS AND PNS FINDINGS DURING THE ZIKA VIRUS OUTBREAK,"J. Peripher. Nerv. Syst.","2016",""
INCREASED INCIDENCE OF GBS CASES DURING ZIKA EPIDEMIC IN BRAZIL: A POPULATION STUDY ZIKA VIRUS OUTBREAK,"J. Peripher. Nerv. Syst.","2016",""
Zika Goes Viral While the Zika virus has its moment, few people are discussing the problems underlying the worldwide increase in emerging infectious diseases,"AM SCI","2016","10.1511/2016.122.274"
Zika outbreak, mega-events, and urban reform.,"Lancet Global Health","2016","10.1016/S2214-109X(16)30174-7"
Mapping the global geographic potential of Zika virus spread,"Mem Inst Oswaldo Cruz","2016","10.1590/0074-02760160149"
Benign bacteria reduces Zika transmission,"Lab Anim.","2016",""
ZIKA VACCINES,"Chem. Eng. News","2016",""
Vertical transmission of Zika virus (ZIKV) in early pregnancy: two cases, two different courses,"CASE REP PERINAT MED","2016","10.1515/crpm-2016-0027"
GIS Technology to Tackle Zika Virus,"GIM INT","2016",""
Travel vaccinations for pregnant women and women actively attempting to become pregnant,"Gynakol. Endokrinol.","2016","10.1007/s10304-016-0078-y"
Contraception and travel. Travel in high-risk areas and over several time zones,"Gynakol. Endokrinol.","2016","10.1007/s10304-016-0076-0"
Interplay between Inflammation and Cellular Stress Triggered by Flaviviridae Viruses.,"Front Microbiol","2016","10.3389/fmicb.2016.01233"
Differential cell line susceptibility to the emerging Zika virus: implications for disease pathogenesis, non-vector-borne human transmission and animal reservoirs,"Emerg Microbes Infect","2016","10.1038/emi.2016.99"
HHS Moves to Accelerate Zika Vaccine Development,"JAMA","2016","10.1001/jama.2016.10817"
AROUND THE WORLD White House diverts funds to Zika,"SCIENCE","2016",""
Cuba's epic battle with Zika,"NATURE","2016","10.1038/536257a"
More Insights Into Zika Virus Infection and Birth Outcomes,"JAMA","2016","10.1001/jama.2016.10895"
microRNA-309 targets the Homeobox gene SIX4 and controls ovarian development in the mosquito Aedes aegypti,"Proc Natl Acad Sci U S A","2016","10.1073/pnas.1609792113"
Vaccine candidates protect monkeys from Zika,"Chem. Eng. News","2016",""
INFECTIOUS DISEASE Zika vaccine has a good shot,"SCIENCE","2016","10.1126/science.aah6157"
US officials issue travel alert for Miami area as Zika cases rise to 15,"BMJ","2016","10.1136/bmj.i4298"
Risk is rather low Compared to other Diseases Zika-Virus-Infections in Brazil,"FLUGMEDIZIN TROPENME","2016",""
Convicting Zika_2,"Am J Public Health","2016",""
Zika Virus - Impact on the 2016 Olympic Games in Rio de Janeiro,"Sportverletz Sportschaden","2016","10.1055/s-0042-110251"
THE PROTECTION TO WOMEN'S FUNDAMENTAL RIGHTS VIOLATED BY THE ZIKA VIRUS EPIDEMIC RESPONSE,"Am J Public Health","2016","10.2105/AJPH.2016.303249"
differential diagnosis of dengue and chikungunya in the pediatric population,"BIOMEDICA","2016",""
ZIKA VIRUS AND THE NEONATAL INTENSIVE CARE UNIT,"Adv Neonatal Care","2016",""
Zika Virus Program at Butantan Institute,"EUR J IMMUNOL","2016",""
Zika Virus and the Nervous System,"Aktuel. Neurol.","2016","10.1055/s-0042-109974"
Zika vaccines effective in mice,"Lancet Infect Dis","2016",""
Global response to Zika,"Bull World Health Organ","2016",""
Zika and breastfeeding,"Bull World Health Organ","2016",""
Background review for diagnostic test development for Zika virus infection,"Bull World Health Organ","2016","10.2471/BLT.16.171207"
Using Wolbachia Releases to Estimate Aedes aegypti (Diptera: Culicidae) Population Size and Survival,"PLOS ONE","2016","10.1371/journal.pone.0160196"
Neuroteratogenic Viruses anc Lessons for Zika Virus Vodels,"Trends Microbiol.","2016","10.1016/j.tim.2016.06.002"
Four in Florida are infected with Zika from local mosquitoes,"BMJ","2016","10.1136/bmj.i4235"
Epidemiology of Zika virus, 1947-2007,"BMJ GLOB HEALTH","2016","10.1136/bmjgh-2016-000087"
Detection of Zika virus in Brazilian patients during the first five days of infection - urine versus plasma,"Eurosurveillance","2016","10.2807/1560-7917.ES.2016.21.30.30302"
Predicting the international spread of Middle East respiratory syndrome (MERS),"BMC Infect Dis","2016","10.1186/s12879-016-1675-z"
Quest Diagnostics Says Its Zika Virus Test Gets US Approval,"Arch. Clin. Infect. Dis.","2016",""
Using computer simulations to fight Zika,"Chem. Eng. News","2016",""
Beyond Zika,"NATURE","2016",""
ZIKA. BIRD FLU. ANTIBIOTIC-RESISTANT SUPERBUGS.,"NATION","2016",""
Brain Organoids Used for Zika Research,"ATLA-ALTERN LAB ANIM","2016",""
ZIKA VIRUS - A NEW CHALENGE FOR OBSTETRICIANS AND GYNECOLOGISTS. CONTINUATION,"REV PERU GINECOL OBS","2016",""
Preparing for Local Mosquito-borne Transmission of Zika Virus-United States, 2016,"Arch. Clin. Infect. Dis.","2016",""
FDA Allows Use of Investigational Test to Screen Blood Donations for Zika Virus,"Arch. Clin. Infect. Dis.","2016",""
Metarhizium brunneum Blastospore Pathogenesis in Aedes aegypti Larvae: Attack on Several Fronts Accelerates Mortality,"PLoS Pathog","2016","10.1371/journal.ppat.1005715"
In the Midst of Zika: The Role of Childbirth Professionals,"INT J CHILDBIRTH EDU","2016",""
Congenital Chikungunya Virus Infection after an Outbreak in Salvador, Bahia, Brazil,"AJP REP","2016","10.1055/s-0036-1587323"
Zika virus infection and once again the risk from other neglected diseases,"Trop. Doct.","2016","10.1177/0049475516656101"
Zika and sexual transmission,"Bull World Health Organ","2016",""
Inhibition of Zika virus by Wolbachia in Aedes aegypti.,"MICROB CELL","2016","10.15698/mic2016.07.513"
Zika virus infections: an overview of current scenario,"Asian Pac J Trop Med","2016","10.1016/j.apjtm.2016.05.010"
Zika virus, a pathway to new challenges,"Asian Pac J Trop Med","2016","10.1016/j.apjtm.2016.05.020"
Humidity that is appropriate for Zika virus infection: A summary from Thai cases.,"Asian Pac J Trop Med","2016","10.1016/j.apjtm.2016.05.016"
Yellow fever cases in Asia: primed for an epidemic,"Int J Infect Dis","2016","10.1016/j.ijid.2016.04.025"
Tracing the steps of Zika virus,"Nat. Rev. Microbiol.","2016","10.1038/nrmicro.2016.80"
Zika Virus Emergence and Expansion: Lessons Learned from Dengue and Chikungunya May Not Provide All the Answers,"Am J Trop Med Hyg","2016","10.4269/ajtmh.15-0866"
Socio-ecological factors contributing to the exposure of human populations to mosquito bites that transmit dengue fever, chikungunya and zika viruses: a comparison between mainland France and the French Antilles,"Envir. Risques Sante","2016","10.1684/ers.2016.0870"
No magic bullet: citizenship and social participation in the control of Aedes aegypti,"EPIDEMIOL SERV SAUDE","2016","10.5123/S1679-49742016000300018"
Highlights from the 2016 International Symposium on HIV & Emerging Infectious Diseases (ISHEID) 25-27 May, Marseille, France,"J VIRUS ERAD","2016",""
Zika Virus Surveillance and Preparedness - New York City, 2015-2016,"Morb. Mortal. Wkly. Rep.","2016","10.15585/mmwr.mm6524e3"
Gene-editing technique could stop Zika,"NEW SCI","2016",""
We need to Zika-proof the Rio Olympics,"NEW SCI","2016","10.1016/S0262-4079(16)31043-0"
From Zubik to Zika The religious right's quest to opt out of certain laws is a public-health threat,"NATION","2016",""
Zika funding bill fails in Senate,"Chem. Eng. News","2016",""
Zika and Virus Evolution,"WORLD FAM MED","2016",""
Nurses are essential to education and community resilience to Zika virus,"INT NURS REV","2016",""
Nanobiotechnology Solutions against Aedes aegypti,"J. Braz. Chem. Soc.","2016","10.5935/0103-5053.20160122"
Potential Risk of Dengue and Chikungunya Outbreaks in Northern Italy Based on a Population Model of Aedes albopictus (Diptera: Culicidae),"PLoS Negl Trop Dis","2016","10.1371/journal.pntd.0004762"
Epidemiological surveillance of fetal diseases related to Zika virus, mainland France, 2016,"Birth Defects Res","2016",""
CDC Director Calls Zika in Puerto Rico a "Challenge and Crisis","Arch. Clin. Infect. Dis.","2016",""
Revision to CDC's Zika Travel Notices: Minimal Likelihood for Mosquito-Borne Zika Virus Transmission at Elevations Above 2000 Meters,"Arch. Clin. Infect. Dis.","2016",""
FDA Issues Recommendations to Reduce the Risk of Zika Virus Transmission by Human Cell and Tissue Products,"Arch. Clin. Infect. Dis.","2016",""
Research Indicates Other Mosquitoes May Be Able to Carry Zika,"Arch. Clin. Infect. Dis.","2016",""
Advanced understandings for Zika virus,"J. Kor. Med. Assoc.","2016","10.5124/jkma.2016.59.6.443"
The International Health Regulations: The Governing Framework for Global Health Security,"Milbank Q.","2016","10.1111/1468-0009.12186"
Zika Virus Infections: an Emerging Neurological Disorder in Europe,"Aktuel. Neurol.","2016","10.1055/s-0042-108911"
Zika Virus - An International Public Health Emergency,"ANN ABBASI SHAHEED H","2016",""
Early neuropathological findings in congenital Zika virus infection,"J Neuropathol Exp Neurol","2016",""
Neuropathological aspects of congenital Zika virus infection in Brazil,"J Neuropathol Exp Neurol","2016",""
Zika and self-destructing neural stem cells,"Lancet Infect Dis","2016",""
The Threat of Zika Virus in Sub-Saharan Africa - The Need to Remain Vigilant,"FRONT PUBLIC HEALTH","2016","10.3389/fpubh.2016.00110"
Brazilian Zika in Cape Verde,"SCIENCE","2016",""
US Zika funding battle,"SCIENCE","2016",""
Use open data to curb Zika virus,"NATURE","2016","10.1038/533469b"
Congress moves on emergency Zika funding,"Chem. Eng. News","2016",""
More Evidence Linking Zika Virus to Birth Defects,"JAMA","2016",""
Protecting Health Workers From Zika During Labor and Delivery,"JAMA","2016",""
FDA approves first commercial test for Zika,"Chem. Eng. News","2016",""
Update: Ongoing Zika Virus Transmission - Puerto Rico, November 1, 2015-April 14, 2016,"Morb. Mortal. Wkly. Rep.","2016","10.15585/mmwr.mm6517e2"
Mosquito repellents, effectiveness in preventing diseases and safety during pregnancy,"VIGIL SANIT DEBATE","2016","10.3395/2317-269x.00736"
Successful experience in the control of Aedes aegypti without the use of poisons in Ceara backcountry,"VIGIL SANIT DEBATE","2016","10.3395/2317-269x.00775"
Serodiagnosis of acute and past Zika virus infections by ELISA,"Br J Hosp Med","2016",""
The Brazilian Dilemma: Increased Scientific Production and High Publication Costs during a Global Health Crisis and Major Economic Downturn,"MBIO","2016","10.1128/mBio.00907-16"
EBOLA AGAIN SHOWS THE INTERNATIONAL HEALTH REGULATIONS ARE BROKEN: WHAT CAN BE DONE DIFFERENTLY TO PREPARE FOR THE NEXT EPIDEMIC?,"Am. J. Law Med.","2016","10.1177/0098858816658273"
Exploring the Link between Zika Virus and Adverse Pregnancy and Birth Outcomes,"Birth Defects Res","2016",""
Exploring the Link between Zika Virus and Microcephaly,"Birth Defects Res","2016",""
Ocular Features and Limb Anomalies in Patients with Microcephaly and Presumed Zika Virus Congenital Infection in Pernambuco, Brazil,"Birth Defects Res","2016",""
Zika Virus Infection in Brazil and Brain Anomalies Defects,"Birth Defects Res","2016",""
Ensuring a rights-based health sector response to women affected by Zika,"Cad Saude Publica","2016","10.1590/0102-311X00064416"
Zika and pregnancy: rethinking certain tools,"Cad Saude Publica","2016","10.1590/0102-311XCO080516"
Women's reproductive rights and the Zika virus epidemic,"Cad Saude Publica","2016","10.1590/0102-311X00066016"
Zika and reproductive justice,"Cad Saude Publica","2016","10.1590/0102-311X00081516"
Emergence of Zika virus: Is Morocco concerned?,"VIROLOGIE","2016","10.1684/vir.2016.0654"
Emergence of the virus Zika : do not mix up detection of antibody during ancient studies and actual circulation,"VIROLOGIE","2016","10.1684/vir.2016.0655"
Travelers to the FIFA world cup 2014 in Brazil: Health risks related to mass gatherings/sports events and implications for the Summer Olympic Games in Rio de Janeiro in 2016,"Travel Med. Infect. Dis.","2016","10.1016/j.tmaid.2016.05.014"
Zika virus infection during pregnancy,"J. Gynecol. Obstet. Biol. Reprod.","2016","10.1016/j.jgyn.2016.03.005"
Potential Impact of Sexual Transmission on Ebola Virus Epidemiology: Sierra Leone as a Case Study,"PLoS Negl Trop Dis","2016","10.1371/journal.pntd.0004676"
The Viral Polymerase Inhibitor 7-Deaza-2 '-C-Methyladenosine Is a Potent Inhibitor of In Vitro Zika Virus Replication and Delays Disease Progression in a Robust Mouse Infection Model,"PLoS Negl Trop Dis","2016","10.1371/journal.pntd.0004695"
Zika virus. Clinical implications regarding the current Zika virus outbreak,"ZENTRALBLATT ARB ARB","2016","10.1007/s40664-016-0104-x"
First Reported Case: Zika Virus Infection in a Liver Transplant Patient,"TRANSPLANTATION","2016",""
Update on Emerging Infections: News From the Centers for Disease Control and Prevention,"Ann. Emerg. Med.","2016","10.1016/j.annemergmed.2016.02.022"
Wolbachia Modulates Lipid Metabolism in Aedes albopictus Mosquito Cells,"Appl Environ Microbiol","2016","10.1128/AEM.00275-16"
Afebrile, asymptomatic and non thrombocytopenic Zika virus infection: don't miss it!,"Asian Pac J Trop Med","2016","10.1016/j.apjtm.2016.03.036"
Detection of Culex flavivirus and Aedes flavivirus nucleotide sequences in mosquitoes from parks in the city of Sao Paulo, Brazil,"Acta Trop","2016","10.1016/j.actatropica.2016.01.026"
Zika Can Cause Guillain-Barre Syndrome,"JAMA","2016",""
Zika Virus: the Latest Newcomer.,"Front Microbiol","2016","10.3389/fmicb.2016.00496"
FDA clears experimental Zika blood test for use,"Med J Aust","2016",""
Baby Born in Hawaii With Brain Damage Confirmed to Have Zika Infection,"Arch. Clin. Infect. Dis.","2016",""
Zika Virus May Infect up to 700 000 People in Colombia: Government,"Arch. Clin. Infect. Dis.","2016",""
Interim Guidelines for Pregnant Women During a Zika Virus Outbreak,"Arch. Clin. Infect. Dis.","2016",""
Male-to-Male Sexual Transmission of Zika Virus - Texas, January 2016,"Morb. Mortal. Wkly. Rep.","2016","10.15585/mmwr.mm6514a3"
AROUND THE WORLD NIH seeks money for Zika, Ebola,"SCIENCE","2016",""
Estimating risks of importation and local transmission of Zika virus infection,"PEERJ","2016","10.7717/peerj.1904"
New insights into Zika's biology,"Chem. Eng. News","2016",""
Zika virus - A new chalenge for obstetricians and gynecologists,"REV PERU GINECOL OBS","2016",""
Zika virus - A vector borne zoonotic disease: An international public health emergency,"BIOSCI BIOTECHNO RES","2016",""
Zika: What Caused It? We Will Know When the Work is Done,"INT J CHILDBIRTH EDU","2016",""
Zika Virus in Brazil: A New Challenge for the National Health System and Nursing Care,"INT J CHILDBIRTH EDU","2016",""
Zika virus: A pandemic in progress,"J Transl Int Med","2016","10.1515/jtim-2016-0009"
Flavivirus encephalitis and other neurological syndromes (Japanese encephalitis, WNV, Tick borne encephalits, Dengue, Zika virus),"Int J Infect Dis","2016","10.1016/j.ijid.2016.02.086"
Zika, MERS, Ebola, SARS and H1N1: Local and global responses to viral threats,"Int J Infect Dis","2016","10.1016/j.ijid.2016.02.182"
OUTBREAK OF ZIKA VIRUS DISEASE AND ITS COMPLICATIONS,"J IMAB","2016","10.5272/jimab.2016222.1136"
Global spread of Zika virus epidemic: current knowledges and uncertainties,"MIKROBIYOL BUL","2016","10.5578/mb.24167"
Information tools and prevention about the virus Zika,"Actual. Pharm.","2016",""
Determining Mosquito Distribution from Egg Data: The Role of the Citizen Scientist,"Am. Biol. Teach.","2016","10.1525/abt.2016.78.4.317"
Pregnancy and Zika virus infection: an emerging problem in Paraguayan public health,"PEDIATRIA-ASUNCION","2016",""
Zika research,"Bull World Health Organ","2016",""
Psychosocial guidance and Zika,"Bull World Health Organ","2016",""
Reflections on Zika infection in Paraguay,"Rev Chilena Infectol","2016",""
Epidemiologye Zika-Virus and Neurologye,"FORTSCHR NEUROL PSYC","2016","10.1055/s-0042-104923"
Zika-straight to the cortex,"Lancet Infect Dis","2016",""
Research and development confrontation of the Zika virus epidemic and its complications,"EPIDEMIOL SERV SAUDE","2016","10.5123/S1679-49742016000200001"
Aedes aegypti control strategies: a review,"EPIDEMIOL SERV SAUDE","2016","10.5123/S1679-49742016000200017"
Diagnosis for Imported Cases of Emerging and Reemerging Infectious Diseases in Korea,"EWHA MED J","2016","10.12771/emj.2016.39.2.37"
The Role of Skin-Pathology in Chikungunya and Zika Virus: clinical clues and histopathology insights,"FASEB J","2016",""
Further Spread: active Outbreaks in 37 Countries Zika Fever on the American Continent,"FLUGMEDIZIN TROPENME","2016",""
Olympic Games 2016 in Rio de Janeiro - travel medicine considerations ahead of the mass gathering in Brazil,"FLUGMEDIZIN TROPENME","2016","10.1055/s-0042-105275"
First report of Zika virus infection in a returned traveller from the Solomon Islands,"Med J Aust","2016","10.5694/mja15.01275"
Feedback on The Ecologist and Zika,"NEW SCI","2016",""
Avoiding collapse: Grand challenges for science and society to solve by 2050,"Elementa","2016","10.12952/journal.elementa.000094"
Zika Virus Update and Biological Control of Aedes species mosquito (A. Aegypti and A. albopictus),"WORLD FAM MED","2016",""
Zika, evidence of defeat in the battle against Aedes aegypti,"BIOMEDICA","2016",""
Guillain-Barre syndrome associated with the Zika virus outbreak in Brazil.,"Arq Neuropsiquiatr","2016","10.1590/0004-282X20160035"
Another emerging pathogen - Zika virus,"Vojnosanit. Pregl.","2016","10.2298/VSP1603225L"
ZIKA VIRUS VACCINE FROM INDIA,"Indian J Pediatr","2016",""
Trapping the Tiger: Efficacy of the Novel BG-Sentinel 2 With Several Attractants and Carbon Dioxide for Collecting Aedes albopictus (Diptera: Culicidae) in Southern France,"J Med Entomol","2016","10.1093/jme/tjv184"
Study links Zika virus to Guillain-Barre syndrome,"BMJ","2016","10.1136/bmj.i1242"
JLAG Perspectives: Zika Anxieties and a Role for Geography,"J LAT AM GEOGR","2016","10.1353/lag.2016.0005"
Containing the Zika virus,"Chem. Eng. News","2016",""
Infection rates of the Zika Virus,"Tidsskr. Nor. Laegeforen.","2016","10.4045/tidsskr.16.0006"
GEARING UP TO FIGHT ZIKA,"Chem. Eng. News","2016",""
Recalcitrant mosquito blamed for Zika's spread,"Chem. Eng. News","2016",""
Evidence of Zika Virus Infection in Brain and Placental Tissues from Two Congenitally Infected Newborns and Two Fetal Losses - Brazil, 2015,"Morb. Mortal. Wkly. Rep.","2016","10.15585/mmwr.mm6506e1"
Battling Zika in Brazil,"SCIENCE","2016",""
PUBLIC HEALTH Obama requests $1.8 billion in emergency funds to combat Zika virus,"Chem. Eng. News","2016",""
PUBLISHERS AND FUNDERS PUSH SHARING OF ZIKA DATA,"Chem. Eng. News","2016",""
Zika infections reported in 22 countries, territories,"Med J Aust","2016",""
Zika Virus on the Move,"CELL","2016",""
Time for global action on Zika virus epidemic.,"BMJ","2016","10.1136/bmj.i781"
... AS SANOFI LAUNCHES ZIKA VACCINE PROGRAM,"Chem. Eng. News","2016",""
LANXESS TOUTS ICARIDIN AS ZIKA PREVENTER,"Chem. Eng. News","2016",""
Waging war on Zika mosquitoes,"NEW SCI","2016",""
ZIKA VIRUS Microcephaly surge in doubt,"NATURE","2016",""
WHO Declares Zika Virus a Global Health Emergency,"U.S. Pharm.","2016",""
Virology Cases of Zika virus in Guyana and Martinique,"Actual. Pharm.","2016",""
THE ZIKA VIRUS AND CONGENITAL MICROCEPHALY,"Indian J Pediatr","2016",""
Infectious Diseases Zika-Virus-Outbreak in Latin America Pregnant women should not travel in high Risk Areas!,"PADIATR PADOL","2016","10.1007/s00608-016-0341-4"
Assessing Chikungunya risk in a metropolitan area of Argentina through satellite images and mathematical models,"BMC Infect Dis","2016","10.1186/s12879-016-1348-y"
Zika, Bial, and Theranos,"Chem. Eng. News","2016",""
HEALTH LEADERS HOME IN ON ZIKA,"Chem. Eng. News","2016",""
Virus probably causes Deformities in Unborn Babies Zika Fever spreads in America,"FLUGMEDIZIN TROPENME","2016",""
Zika joins list of mosquito-borne nasties,"Med J Aust","2016",""
How Zika became a threat,"NEW SCI","2016",""
Zika virus prompts travel alert,"SCIENCE","2016",""
Reproductive rights and abortion: Women in the Zika epidemic,"DIREITO PRAX","2016","10.12957/dep.2016.25168"
A vaccine effective against Zika virus is theoretically possible but may not be delivered anytime soon,"RES REP TROP MED","2016","10.2147/RRTM.S108992"
Is Zika virus threatening pregnant women, or is it a coincidence and fiction?,"AKTUALNI GYNEKOL POR","2016",""
Statement on the pregnancy management with suspicion of Zika virus infection,"AKTUALNI GYNEKOL POR","2016",""
Prolonged shedding of Chikungunya virus in semen and urine: A new perspective for diagnosis and implications for transmission,"IDCases","2016","10.1016/j.idcr.2016.10.007"
Neonatal encephalitis due to Chikungunya vertical transmission: First report in Brazil,"IDCases","2016","10.1016/j.idcr.2016.07.008"
A Screen of Host-Targeting Compounds identifies Potential Inhibitors of Zika Virus Infection.,"MOL BIOL CELL","2016",""
The role of centrosomes in the pathogenesis of Zika virus (ZIKV)-related microcephaly,"MOL BIOL CELL","2016",""
On Some Phonological and Lexical Features of Friar Simun Klimantovic's Croatian Glagolitic Miscellany of 1512,"RADOVI","2016","10.17234/RadoviZHP.48.2"
POLEMICAL FEATURES AND RECEPTION OF BELGRADE ART INFORMEL IN SERBIAN CULTURE DURING THE 1960s,"ZB MATICE SRP LIKOVN","2016",""
Prediction of Protein Secondary Structure Using LIBSVM and SSVM with different Kernel Function,"HELIX","2016",""
Genetic and infectious causes of microcephaly caused by NDE1 mutations and Zika virus.,"MOL BIOL CELL","2016",""
Zika infection disrupts centriole biogenesis.,"MOL BIOL CELL","2016",""
Unravelling the Paediatric and Perinatal Zika Virus Epidemic through Population-based Research,"West Indian Med J","2016","10.7727/wimj.2016.454"
Emergence of Zika Virus Epidemic and the National Response in Jamaica,"West Indian Med J","2016","10.7727/wimj.2016.488"
Untitled,"REV PERU GINECOL OBS","2016",""
Virus Zika update,"BOL PEDIATR","2016",""
Optomotor Reactions Reveal Polarization Sensitvity in the Zika Virus Transmitting Yellow Fever Mosquito Aedes (Stegomyia) aegypti (Diptera; Nematocera),"Zool. Sci.","2016","10.2108/zs160005"
Zika-Virus could damage Testes,"TIERAERZTL PRAX G N","2016",""
Spilled Over Emerging Infectious Diseases Necessitate an Accelerated Drug Design and Discovery Program: Some Comments with Special Reference to Chemoinformatics and the Current Zika Virus Crisis,"Curr Comput Aided Drug Des","2016","10.2174/1871527315999160927145745"
Zika: global ecological catastrophe?,"Acta Pediatr. Mex.","2016","10.18233/APM37No6pp341-348"
STANDARIZATION OF MOLECULAR TECHNIQUES FOR DIAGNOSIS OF FLAVIVIRUS AND ALPHAVIRUS,"COMUNIDAD SALUD","2016",""
ZIKA VIRUS ARRIVAL TO VENEZUELA AND ITS POSSIBLE IMPRINT ON THE MATERNAL-CHILD HEALTH. AN URGENT DISCUSSION.,"COMUNIDAD SALUD","2016",""
Neem-Borne Molecules as Eco-Friendly Control Tools Against Mosquito Vectors of Economic Importance,"Curr. Org. Chem.","2016","10.2174/1385272820666160218233923"
Zika virus infection - a new epidemic threat,"PEDIATR MED RODZ","2016","10.15557/PiMR.2016.0014"
Size-controlled fabrication of silver nanoparticles using the: Hedyotis puberula leaf extract: Toxicity on mosquito vectors and impact on biological control agents,"RSC Adv.","2016","10.1039/c6ra23208f"
Further progress in Zika vaccine development,"Hum Vaccin Immunother","2016",""
Variables Related to the Ophthalmoscopic Findings Identified in Infants with Presumed Zika Virus Congenital Infection,"OPHTHALMOLOGICA","2016",""
A rapid, instrument-free, sample-to-result nucleic acid amplification test,"LAB CHIP","2016","10.1039/c6lc00677a"
Zika Virus in pregnancy and infancy - What do the paediatricians need to know?,"INT J MOL MED","2016",""
A report about Zika virus in Brazil,"REV EPIDEMIOL CONTRO","2016","10.17058/reci.v6i1.6959"
Developments toward Zika vaccine,"Hum Vaccin Immunother","2016",""
Zika virus drug targets: a missing link in drug design and discovery - a route map to fill the gap,"RSC Adv.","2016","10.1039/c6ra12142j"
Emerging arboviruses and public health challenges in Brazil,"Rev Saude Publica","2016","10.1590/S1518-8787.2016050006791"
Zika virus disease causes microcephaly,"Natl. Med. J. India","2016",""
Further developments of the Zika vaccine,"Hum Vaccin Immunother","2016",""
Zika virus challenges for neuropsychiatry.,"Neuropsychiatr. Dis. Treat.","2016","10.2147/NDT.S113037"
Zika virus infection spread through saliva--a truth or myth?,"BRAZ ORAL RES","2016","10.1590/1807-3107BOR-2016.vol30.0046"
Imported Chikungunya fever case in Greece in June 2014 and public health response,"Pathog. Global Health","2016","10.1080/20477724.2016.1176311"
Development of Zika vaccines,"Hum Vaccin Immunother","2016",""
Estimated Zika virus importations to Europe by travellers from Brazil,"Global Health Action","2016","10.3402/gha.v9.31669"
Global emergence of Zika virus,"UNIVERSA MED","2016","10.18051/UnivMed.2016.v35.1-2"
Arbovirus in Latin America,"Acta Pediatr. Mex.","2016","10.18233/APM37No2pp111-131"
Microcephaly in Pernambuco State, Brazil: epidemiological characteristics and evaluation of the diagnostic accuracy of cutoff points for reporting suspected cases,"Cad Saude Publica","2016","10.1590/0102-311X00017216"
Zika: warning, prevention and calm. Three in one,"MED BALEAR","2016",""
Zika virus infections in pregnancy: epidemics and case management,"CUKUROVA MED J","2016",""
Computer-Assisted Approaches as Decision Support Systems in the Overall Strategy of Combating Emerging Diseases: Some Comments Regarding Drug Design, Vaccinomics, and Genomic Surveillance of the Zika Virus,"Curr Comput Aided Drug Des","2016","10.2174/1573409912999160315115502"
Zika Virus: A New Chapter in the History of Medicine,"Acta Med Port","2015",""
Zika Virus: A Review to Clinicians,"Acta Med Port","2015","10.20344/amp.6929"
SEROSURVEY OF DENGUE, ZIKA AND OTHER MOSQUITO-BORNE VIRUSES IN FRENCH POLYNESIA,"Am J Trop Med Hyg","2015",""
Emergence of Zika virus,"VIROLOGIE","2015","10.1684/vir.2015.0622"
Value of Routine Dengue Diagnostic Tests in Urine and Saliva Specimens,"PLoS Negl Trop Dis","2015","10.1371/journal.pntd.0004100"
Retrospective screening of acute undifferentiated fever serum samples with universal flavivirus primers,"J Infect Dev Ctries","2015","10.3855/jidc.5866"
Mosquito-borne Diseases on the Rise Zika Virus reaches South America,"FLUGMEDIZIN TROPENME","2015",""
Now is the time for the Zika virus,"Rev. MVZ Cordoba","2015","10.21897/rmvz.53"
Invasion of Aedes albopictus (Diptera: Culicidae) into central Africa: what consequences for emerging diseases?,"Parasites Vectors","2015","10.1186/s13071-015-0808-3"
A Single-Cell Platform for Monitoring Viral Proteolytic Cleavage in Different Cellular Compartments,"BIOCHEM INSIGHTS","2015","10.4137/BCI.S30379"
Aedes: an efficient vector of old and new arboviruses (dengue, Chikungunya and Zika) in the Americas,"REV CUERPO MED HOSP","2015",""
Risk Assessment for Yellow Fever in Western and North-Western Provinces of Zambia,"J. Global Infect. Dis.","2015","10.4103/0974-777X.150884"
Dengue: Update on Epidemiology,"Curr. Infect. Dis. Rep.","2015","10.1007/s11908-014-0457-2"
Zika Virus, French Polynesia, South Pacific, 2013 Response,"Emerg Infect Dis","2014","10.3201/eid2011.141380"
Concurrent outbreaks of dengue, chikungunya and Zika virus infections - an unprecedented epidemic wave of mosquito-borne viruses in the Pacific 2012-2014,"Eurosurveillance","2014","10.2807/1560-7917.ES2014.19.41.20929"
Zika Virus Strikes French Polynesia,"JAMA","2014",""
Stress responses in flavivirus-infected cells: activation of unfolded protein response and autophagy.,"Front Microbiol","2014","10.3389/fmicb.2014.00266"
Potential for Zika virus transmission through blood transfusion demonstrated during an outbreak in French Polynesia, November 2013 to February 2014,"Eurosurveillance","2014","10.2807/1560-7917.ES2014.19.14.20761"
Evidence of perinatal transmission of Zika virus, French Polynesia, December 2013 and February 2014,"Eurosurveillance","2014","10.2807/1560-7917.ES2014.19.13.20751"
Zika Virus in Gabon (Central Africa) - 2007: A New Threat from Aedes albopictus?,"PLoS Negl Trop Dis","2014","10.1371/journal.pntd.0002681"
Two cases of Zika fever imported from French Polynesia to Japan, December 2013 to January 2014 [corrected].,"Eurosurveillance","2014","10.2807/1560-7917.ES2014.19.4.20683"
First case of laboratory-confirmed Zika virus infection imported into Europe, November 2013,"Eurosurveillance","2014","10.2807/1560-7917.ES2014.19.4.20685"
Mosquitoes of Zika Forest, Uganda: Species Composition and Relative Abundance,"J Med Entomol","2014","10.1603/ME12269"
Yellow fever vaccination coverage following massive emergency immunization campaigns in rural Uganda, May 2011: a community cluster survey,"BMC PUBLIC HEALTH","2013","10.1186/1471-2458-13-202"
Carex orestera (Cyperaceae), a New Sedge from the Mountains of California,"NOVON","2012","10.3417/2011039"
Tasman leakage in a fine-resolution ocean model,"GEOPHYS RES LETT","2012","10.1029/2012GL051004"
INVESTIGATIONS ON THE USE OF AN ELEVATED PLATFORM IN GROUP CAGES BY GROWING RABBITS,"World Rabbit Sci.","2011","10.4995/wrs.2011.800"
HPLC and CE analysis of catechins, stilbens and quercetin in flowers and stems of Polygonum Cuspidatum, P. sachalinense and P. x bohemicum,"J. Indian Chem. Soc.","2010",""
Infection with Zika virus: recent epidemic in the Islands of Yap (Micronesia),"VIROLOGIE","2009",""
PHYLOGENETIC ANALYSIS OF WEST AFRICAN ZIKA VIRUS USING SEQUENCES OF PARTS OF E, NSS AND NS5/3 ' NC,"Am J Trop Med Hyg","2008",""
ONE STEP RT-PCR FOR DETECTION OF ZIKA VIRUS,"Am J Trop Med Hyg","2008",""
Emerging viral infections in South East Asia and the Pacific region,"Med Mal Infect","2008","10.1016/j.medmal.2008.06.011"
Dr Eleni Zika speaks to Tarryn Greenberg,"PERS MED","2008","10.2217/17410541.5.5.431"
The enigma of yellow fever in East Africa,"Rev. Med. Virol.","2008","10.1002/rmv.584"
Trough opening and changes in floor space (increase and decrease) in meat rabbits using operant conditioning technique,"Arch. Geflugelkunde","2006",""
The subgenus Stegomyia of Aedes in the afrotropical region with keys to the species (Diptera : Culicidae),"ZOOTAXA","2004",""
Maternal effects on development and performance of young rabbits,"ZUCHTUNGSKUNDE","1999",""
KEEPING OF NON-REPRODUCTING FEMALE RABBITS CAGED IN PAIRS,"BERL MUNCH TIERARZTL","1994",""
ARBOVIRUS AFFECTING HUMANS IN SOUTHEASTERN SENEGAL - SURVEILLANCE IN HUMANS AND MOSQUITOS (1988-1991),"Bull Soc Pathol Exot","1993",""
EFFECTS OF DIFFERENT HOUSING SYSTEMS ON THE ADRENAL-GLANDS OF RABBITS,"TIERARZTL UMSCHAU","1993",""
NO GODS EXCEPT ME - ORTHODOXY AND RELIGIOUS PRACTICE IN EUROPE, 1200-1600 - ZIKA,C,"PARERGON","1992",""
FINE ART AND TEXTILES + ASCHER,ZIKA AND ASCHER,LIDA - THE ASCHER HEAD-SQUARES AND WALL PANELS,"APOLLO","1987",""
OBSERVATIONS ON MOSQUITOS OVIPOSITING IN SMALL CONTAINERS IN ZIKA FOREST, UGANDA,"J ANIM ECOL","1964","10.2307/2354"
Hotline for Zika virus.,"Gaceta Sanit.","2017","10.1016/j.gaceta.2017.06.009"
A case of suspected symptomatic Zika Neuroretinitis,"IDCases","2017","10.1016/j.idcr.2017.06.010"
Zika Virus Infection - Proposed Management Strategies.,"Mediterr. J. Hematol. Infect. Dis.","2017","10.4084/mjhid.2017.016"
Precision global health: beyond prevention and control,"Lancet Global Health","2017","10.1016/S2214-109X(16)30339-4"
Rumor has it; the truth behind Zika virus.,"J Infect Public Health","2017","10.1016/j.jiph.2016.04.004"
Zika virus from a Southeast Asian perspective.,"Asian Pac J Trop Med","2017","10.1016/j.apjtm.2016.11.013"
Zika virus-induced itching rash in a returning traveller from Brazil.,"Int J Infect Dis","2017","10.1016/j.ijid.2016.11.004"
Novel Vector Control Approaches: The Future for Prevention of Zika Virus Transmission?,"PLoS Med","2017","10.1371/journal.pmed.1002219"
Zika virus in Asia.,"Int J Infect Dis","2017","10.1016/j.ijid.2016.11.420"
Zika virus: Endemic and epidemic ranges of Aedes mosquito transmission,"J Infect Public Health","2017","10.1016/j.jiph.2016.09.008"
Epitope finding in Zika virus molecule: The first world report,"Asian Pac. J. Trop. Biomed.","2017","10.1016/j.apjtb.2016.04.015"
Computational and Mathematical Methods to Estimate the Basic Reproduction Number and Final Size for Single-Stage and Multistage Progression Disease Models for Zika with Preventative Measures,"Comput Math Methods Med","2017","10.1155/2017/4290825"
Vector competence of Anopheles and Culex mosquitoes for Zika virus,"PEERJ","2017","10.7717/peerj.3096"
The Importance of Updating and Continuous Education on Imported Emerging Diseases.,"Mediterr. J. Hematol. Infect. Dis.","2017","10.4084/mjhid.2017.022"
Dynamic Forecasting of Zika Epidemics Using Google Trends,"PLOS ONE","2017","10.1371/journal.pone.0165085"
Zika Virus Infection as a Cause of Congenital Brain Abnormalities and Guillain-Barre Syndrome: Systematic Review,"PLoS Med","2017","10.1371/journal.pmed.1002203"
Comprehensive Annotation of Mature Peptides and Genotypes for Zika Virus,"PLOS ONE","2017","10.1371/journal.pone.0170462"
Vectorial status of the Asian tiger mosquito Aedes albopictus of La Reunion Island for Zika virus.,"Med Vet Entomol","2017","10.1111/mve.12284"
Advances in Emerging and Neglected Infectious Diseases,"BioMed Res. Int.","2017","10.1155/2017/1467693"
Optimal control of intervention strategies and cost effectiveness analysis for a Zika virus model,"Oper. Res. Health Care","2017","10.1016/j.orhc.2017.08.004"
Bibliometric study of international scientific production in O'nyong-Nyong virus during the years 1962–2016,"J Infect Public Health","2017","10.1016/j.jiph.2016.05.006"
Unrecognized Emergence of Chikungunya Virus during a Zika Virus Outbreak in Salvador, Brazil,"PLoS Negl Trop Dis","2017","10.1371/journal.pntd.0005334"
Passive Transfer of Immune Sera Induced by a Zika Virus-Like Particle Vaccine Protects AG129 Mice Against Lethal Zika Virus Challenge,"EBIOMEDICINE","2017","10.1016/j.ebiom.2017.12.010"
Zika Virus Tissue and Blood Compartmentalization in Acute Infection of Rhesus Macaques,"PLOS ONE","2017","10.1371/journal.pone.0171148"
Human T cell responses to Dengue and Zika virus infection compared to Dengue/Zika coinfection.,"Immun., Inflamm. Dis.","2017","10.1002/iid3.203"
Morphologic and Molecular Characterization of a Strain of Zika Virus Imported into Guangdong, China,"PLOS ONE","2017","10.1371/journal.pone.0169256"
No molecular or serological evidence of Zikavirus infection among healthy blood donors living in or travelling to regions where Aedes albopictus circulates,"PLOS ONE","2017","10.1371/journal.pone.0178175"
Sulfated Glycans and Related Digestive Enzymes in the Zika Virus Infectivity: Potential Mechanisms of Virus-Host Interaction and Perspectives in Drug Discovery.,"Interdiscip. Perspect. Infect. Dis.","2017","10.1155/2017/4894598"
Functional RNA during Zika virus infection.,"Virus Res","2017","10.1016/j.virusres.2017.08.015"
Roles of Interferons in Pregnant Women with Dengue Infection: Protective or Dangerous Factors.,"Can. J. Infect. Dis. Med. Microbiol.","2017","10.1155/2017/1671607"
Propagation of Brazilian Zika virus strains in static and suspension cultures using Vero and BHK cells.,"VACCINE","2017","10.1016/j.vaccine.2017.03.018"
Risk of Contamination of Gametes and Embryos during Cryopreservation and Measures to Prevent Cross-Contamination.,"BioMed Res. Int.","2017","10.1155/2017/1840417"
Chemical Synthesis of the Highly Hydrophobic Antiviral Membrane-Associated Protein IFITM3 and Modified Variants,"Angew Chem Int Ed Engl","2017","10.1002/anie.201707554"
Drug repurposing screens and synergistic drug-combinations for infectious diseases,"Br. J. Pharmacol.","2017","10.1111/bph.13895"
Mosquito-Disseminated Insecticide for Citywide Vector Control and Its Potential to Block Arbovirus Epidemics: Entomological Observations and Modeling Results from Amazonian Brazil,"PLoS Med","2017","10.1371/journal.pmed.1002213"
Hidden burden of chikungunya in North India; A prospective study in a tertiary care centre.,"J Infect Public Health","2017","10.1016/j.jiph.2017.09.008"
The importance of being urgent: The impact of surveillance target and scale on mosquito-borne disease control.,"Epidemics","2017","10.1016/j.epidem.2017.12.004"
epidemix-An interactive multi-model application for teaching and visualizing infectious disease transmission.,"Epidemics","2017","10.1016/j.epidem.2017.12.003"
Passive Immunoprophylaxis for the Protection of the Mother and Her Baby: Insights from In Vivo Models of Antibody Transport,"J. Immunol. Res.","2017","10.1155/2017/7373196"
A facile and rapid method for green synthesis of Achyranthes aspera stem extract-mediated silver nano-composites with cidal potential against Aedes aegypti L,"Saudi J. Biol. Sci.","2017","10.1016/j.sjbs.2017.11.001"
Pathogen inactivation of Dengue virus in red blood cells using amustaline and glutathione,"TRANSFUSION","2017","10.1111/trf.14318"
Global sensing of the antigenic structure of herpes simplex virus gD using high-throughput array-based SPR imaging,"PLoS Pathog","2017","10.1371/journal.ppat.1006430"
Re-imagining the future of diagnosis of Neglected Tropical Diseases,"Comput. Struct. Biotechnol. J.","2017","10.1016/j.csbj.2017.02.003"
Neuropathogenesis of Zika Virus in a Highly Susceptible Immunocompetent Mouse Model after Antibody Blockade of Type I Interferon,"PLoS Negl Trop Dis","2017","10.1371/journal.pntd.0005296"
Axl Mediates ZIKA Virus Entry in Human Glial Cells and Modulates Innate Immune Responses,"Cell Rep","2017","10.1016/j.celrep.2016.12.045"
Knotty Zika Virus Blocks Exonuclease to Produce Subgenomic Flaviviral RNAs.,"Cell Host Microbe","2017","10.1016/j.chom.2016.12.013"
Mapping and Role of the CD8(+) T Cell Response During Primary Zika Virus Infection in Mice,"Cell Host Microbe","2017","10.1016/j.chom.2016.12.010"
Engineered Aedes aegypti JAK/STAT Pathway-Mediated Immunity to Dengue Virus,"PLoS Negl Trop Dis","2017","10.1371/journal.pntd.0005187"
Forecasting Zika Incidence in the 2016 Latin America Outbreak Combining Traditional Disease Surveillance with Search, Social Media, and News Report Data,"PLoS Negl Trop Dis","2017","10.1371/journal.pntd.0005295"
Inactivation of Zika virus in human breast milk by prolonged storage or pasteurization,"Virus Res","2017","10.1016/j.virusres.2016.11.025"
Cytoarchitecture of Zika virus infection in human neuroblastoma and Aedes albopictus cell lines,"VIROLOGY","2017","10.1016/j.virol.2016.11.002"
T Cells Take on Zika Virus.,"IMMUNITY","2017","10.1016/j.immuni.2016.12.020"
Screening Bioactives Reveals Nanchangmycin as a Broad Spectrum Antiviral Active against Zika Virus,"Cell Rep","2017","10.1016/j.celrep.2016.12.068"
Defining the Risk of Zika and Chikungunya Virus Transmission in Human Population Centers of the Eastern United States,"PLoS Negl Trop Dis","2017","10.1371/journal.pntd.0005255"
Bibliometric Indicators of the Zika Outbreak,"PLoS Negl Trop Dis","2017","10.1371/journal.pntd.0005132"
Mitigating Diseases Transmitted by Aedes Mosquitoes: A Cluster-Randomised Trial of Permethrin-Impregnated School Uniforms,"PLoS Negl Trop Dis","2017","10.1371/journal.pntd.0005197"
Genetic evidence for a worldwide chaotic dispersion pattern of the arbovirus vector, Aedes albopictus,"PLoS Negl Trop Dis","2017","10.1371/journal.pntd.0005332"
Seizure and Zika virus infection.,"Seizure","2017","10.1016/j.seizure.2016.11.004"
Sofosbuvir: an antiviral drug with potential efficacy against Zika infection,"Int J Infect Dis","2017","10.1016/j.ijid.2016.12.011"
Healthcare workers' knowledge towards Zika virus infection in Indonesia: A survey in Aceh,"Asian Pac J Trop Med","2017","10.1016/j.apjtm.2017.01.018"
Adapting global health aid in the face of climate change,"Lancet Global Health","2017","10.1016/S2214-109X(17)30002-5"
Zika Virus Serology: More Diagnostic Targets, more Reliable Answers?,"EBIOMEDICINE","2017","10.1016/j.ebiom.2017.01.045"
Zika Virus Antagonizes Type I Interferon Responses during Infection of Human Dendritic Cells,"PLoS Pathog","2017","10.1371/journal.ppat.1006164"
Analysis of the T Cell Response to Zika Virus and Identification of a Novel CD8(+) T Cell Epitope in Immunocompetent Mice,"PLoS Pathog","2017","10.1371/journal.ppat.1006184"
A Multiplex Microsphere Immunoassay for Zika Virus Diagnosis,"EBIOMEDICINE","2017","10.1016/j.ebiom.2017.01.008"
A comprehensive analysis and immunobiology of autoimmune neurological syndromes during the Zika virus outbreak in Cucuta, Colombia.,"J Autoimmun","2017","10.1016/j.jaut.2016.12.007"
The ins and outs of eukaryotic viruses: Knowledge base and ontology of a viral infection,"PLOS ONE","2017","10.1371/journal.pone.0171746"
Dengue virus serotype 2 infection alters midgut and carcass gene expression in the Asian tiger mosquito, Aedes albopictus,"PLOS ONE","2017","10.1371/journal.pone.0171345"
One Health proof of concept: Bringing a transdisciplinary approach to surveillance for zoonotic viruses at the human-wild animal interface,"Prev. Vet. Med.","2017","10.1016/j.prevetmed.2016.11.023"
A single mutation in the envelope protein modulates flavivirus antigenicity, stability, and pathogenesis,"PLoS Pathog","2017","10.1371/journal.ppat.1006178"
Update on Zika Diagnostic Tests and WHO's Related Activities,"PLoS Negl Trop Dis","2017","10.1371/journal.pntd.0005269"
Zika Virus Pathogenesis and Tissue Tropism.,"Cell Host Microbe","2017","10.1016/j.chom.2017.01.004"
Environmental and Social Change Drive the Explosive Emergence of Zika Virus in the Americas.,"PLoS Negl Trop Dis","2017","10.1371/journal.pntd.0005135"
Mosquito cell-derived West Nile virus replicon particles mimic arbovirus inoculum and have reduced spread in mice,"PLoS Negl Trop Dis","2017","10.1371/journal.pntd.0005394"
Holding back the tiger: Successful control program protects Australia from Aedes albopictus expansion,"PLoS Negl Trop Dis","2017","10.1371/journal.pntd.0005286"
Frequent Zika Virus Sexual Transmission and Prolonged Viral RNA Shedding in an Immunodeficient Mouse Model,"Cell Rep","2017","10.1016/j.celrep.2017.01.056"
Prospects for a Zika Virus Vaccine.,"IMMUNITY","2017","10.1016/j.immuni.2017.02.005"
What Came First-the Virus or the Egg?,"CELL","2017","10.1016/j.cell.2017.02.012"
Hydrocephalus and arthrogryposis in an immunocompetent mouse model of ZIKA teratogeny: A developmental study,"PLoS Negl Trop Dis","2017","10.1371/journal.pntd.0005363"
Data-driven identification of potential Zika virus vectors,"ELIFE","2017","10.7554/eLife.22053"
Ultrastructural Characterization of Zika Virus Replication Factories,"Cell Rep","2017","10.1016/j.celrep.2017.02.014"
Zika virus in the testes: should we be worried?,"PROTEIN CELL","2017","10.1007/s13238-016-0357-3"
Overview of Zika infection, epidemiology, transmission and control measures.,"J Infect Public Health","2017","10.1016/j.jiph.2016.05.007"
Zika virus infection and its emerging trends in Southeast Asia.,"Asian Pac J Trop Med","2017","10.1016/j.apjtm.2017.03.002"
First Zika-positive donations in the continental United States,"TRANSFUSION","2017","10.1111/trf.14029"
Nrf2-dependent induction of innate host defense via heme oxygenase-1 inhibits Zika virus replication,"VIROLOGY","2017","10.1016/j.virol.2016.12.019"
Testing for Zika virus infection in pregnancy: key concepts to deal with an emerging epidemic.,"Am J Obstet Gynecol","2017","10.1016/j.ajog.2017.01.020"
Responding to the threat of urban yellow fever outbreaks,"Lancet Infect Dis","2017","10.1016/S1473-3099(16)30588-6"
Zika Virus infection of rhesus macaques leads to viral persistence in multiple tissues,"PLoS Pathog","2017","10.1371/journal.ppat.1006219"
A Rapid Zika Diagnostic Assay to Measure Neutralizing Antibodies in Patients,"EBIOMEDICINE","2017","10.1016/j.ebiom.2017.03.006"
Inactivation and removal of Zika virus during manufacture of plasma-derived medicinal products,"TRANSFUSION","2017","10.1111/trf.13873"
Amustaline (S-303) treatment inactivates high levels of Zika virus in red blood cell components,"TRANSFUSION","2017","10.1111/trf.13993"
RNA modifications go viral,"PLoS Pathog","2017","10.1371/journal.ppat.1006188"
A cDNA Clone-Launched Platform for High-Yield Production of Inactivated Zika Vaccine,"EBIOMEDICINE","2017","10.1016/j.ebiom.2017.02.003"
Inactivation of Zika virus by solvent/detergent treatment of human plasma and other plasma-derived products and pasteurization of human serum albumin,"TRANSFUSION","2017","10.1111/trf.13964"
Acute West Nile Virus Meningoencephalitis Diagnosed Via Metagenomic Deep Sequencing of Cerebrospinal Fluid in a Renal Transplant Patient,"Am J Transplant","2017","10.1111/ajt.14058"
Dengue virus genomic variation associated with mosquito adaptation defines the pattern of viral non-coding RNAs and fitness in human cells,"PLoS Pathog","2017","10.1371/journal.ppat.1006265"
Building the road to a regional zoonoses strategy: A survey of zoonoses programmes in the Americas,"PLOS ONE","2017","10.1371/journal.pone.0174175"
Recent Zika Virus Isolates Induce Premature Differentiation of Neural Progenitors in Human Brain Organoids,"CELL STEM CELL","2017","10.1016/j.stem.2016.12.005"
Induction of Expansion and Folding in Human Cerebral Organoids,"CELL STEM CELL","2017","10.1016/j.stem.2016.11.017"
Differential Responses of Human Fetal Brain Neural Stem Cells to Zika Virus Infection,"Stem Cell Rep.","2017","10.1016/j.stemcr.2017.01.008"
Using brain organoids to understand Zika virus-induced microcephaly,"DEVELOPMENT","2017","10.1242/dev.140707"
Zika: A scourge in urban slums,"PLoS Negl Trop Dis","2017","10.1371/journal.pntd.0005287"
Will a new 2017 global leadership commit to NTDs?,"PLoS Negl Trop Dis","2017","10.1371/journal.pntd.0005309"
Vector status of Aedes species determines geographical risk of autochthonous Zika virus establishment,"PLoS Negl Trop Dis","2017","10.1371/journal.pntd.0005487"
Rapid Surveillance for Vector Presence (RSVP): Development of a novel system for detecting Aedes aegypti and Aedes albopictus,"PLoS Negl Trop Dis","2017","10.1371/journal.pntd.0005505"
Zika infection of neural progenitor cells perturbs transcription in neurodevelopmental pathways,"PLOS ONE","2017","10.1371/journal.pone.0175744"
Zika virus shedding in human milk during lactation: an unlikely source of infection?,"Int J Infect Dis","2017","10.1016/j.ijid.2017.01.042"
Insights into intercontinental spread of Zika virus,"PLOS ONE","2017","10.1371/journal.pone.0176710"
Echocardiographic findings in infants with presumed congenital Zika syndrome: Retrospective case series study,"PLOS ONE","2017","10.1371/journal.pone.0175065"
Trump's “global gag rule”: implications for human rights and global health,"Lancet Global Health","2017","10.1016/S2214-109X(17)30084-0"
Advances in research on Zika virus.,"Asian Pac J Trop Med","2017","10.1016/j.apjtm.2017.03.020"
Development of a high-throughput colorimetric Zika virus infection assay,"Med. Microbiol. Immunol.","2017","10.1007/s00430-017-0493-2"
Ocular histopathology in Eastern equine encephalitis: A case report.,"Am J Ophthalmol Case Rep","2017","10.1016/j.ajoc.2016.12.021"
Spatial distribution of Culicidae (Diptera) larvae, and its implications for Public Health, in five areas of the Atlantic Forest biome, State of Sao Paulo, Brazil,"REV BRAS ENTOMOL","2017","10.1016/j.rbe.2016.12.007"
First case of imported chikungunya infection in Croatia, 2016,"Int. Med. Case Rep. J.","2017","10.2147/IMCRJ.S130210"
Catalase protects Aedes aegypti from oxidative stress and increases midgut infection prevalence of Dengue but not Zika,"PLoS Negl Trop Dis","2017","10.1371/journal.pntd.0005525"
Transmission of Zika virus through breast milk and other breastfeeding-related bodily-fluids: A systematic review,"PLoS Negl Trop Dis","2017","10.1371/journal.pntd.0005528"
TAM Receptors Are Not Required for Zika Virus Infection in Mice,"Cell Rep","2017","10.1016/j.celrep.2017.03.058"
The Natural Product Cavinafungin Selectively Interferes with Zika and Dengue Virus Replication by Inhibition of the Host Signal Peptidase,"Cell Rep","2017","10.1016/j.celrep.2017.03.071"
The PLOS Neglected Tropical Diseases decade,"PLoS Negl Trop Dis","2017","10.1371/journal.pntd.0005479"
A decade of arboviral activity—Lessons learned from the trenches,"PLoS Negl Trop Dis","2017","10.1371/journal.pntd.0005421"
Detecting the impact of temperature on transmission of Zika, dengue, and chikungunya using mechanistic models,"PLoS Negl Trop Dis","2017","10.1371/journal.pntd.0005568"
The potential economic burden of Zika in the continental United States,"PLoS Negl Trop Dis","2017","10.1371/journal.pntd.0005531"
Zika virus infection in Taiwan: An expectation on possible asymptomatic cases and local transmission,"J Formos Med Assoc","2017","10.1016/j.jfma.2016.07.011"
Addressing knowledge gaps in molecular, sero-surveillance and monitoring approaches on Zika epidemics and other arbovirus co-infections: A structured review,"Parasite Epidemiol. Control","2017","10.1016/j.parepi.2017.01.001"
No serological evidence for Zika virus infection and low specificity for anti-Zika virus ELISA in malaria positive individuals among pregnant women from Madagascar in 2010,"PLOS ONE","2017","10.1371/journal.pone.0176708"
Highly efficient maternal-fetal Zika virus transmission in pregnant rhesus macaques,"PLoS Pathog","2017","10.1371/journal.ppat.1006378"
International Society for Infectious Diseases: Position statement on the March for Science, April 22, 2017,"Int J Infect Dis","2017","10.1016/j.ijid.2017.03.020"
A conformational switch high-throughput screening assay and allosteric inhibition of the flavivirus NS2B-NS3 protease,"PLoS Pathog","2017","10.1371/journal.ppat.1006411"
Inhibition of type I interferon induction and signalling by mosquito-borne flaviviruses.,"Cell. Microbiol.","2017","10.1111/cmi.12737"
Implications of guppy (Poecilia reticulata) life-history phenotype for mosquito control,"Ecology and Evolution","2017","10.1002/ece3.2666"
Potent and selective inhibition of pathogenic viruses by engineered ubiquitin variants,"PLoS Pathog","2017","10.1371/journal.ppat.1006372"
Zika virus-like particle (VLP) based vaccine,"PLoS Negl Trop Dis","2017","10.1371/journal.pntd.0005608"
In a randomized trial, the live attenuated tetravalent dengue vaccine TV003 is well-tolerated and highly immunogenic in subjects with flavivirus exposure prior to vaccination,"PLoS Negl Trop Dis","2017","10.1371/journal.pntd.0005584"
wMel limits zika and chikungunya virus infection in a Singapore Wolbachia-introgressed Ae. aegypti strain, wMel-Sg,"PLoS Negl Trop Dis","2017","10.1371/journal.pntd.0005496"
Adulthood Sequelae of Congenital Zika Virus Infection in Mice.,"EBIOMEDICINE","2017","10.1016/j.ebiom.2017.05.005"
Doubled dosage of sofosbuvir is expected for inhibiting Zika virus infection,"Asian Pac J Trop Med","2017","10.1016/j.apjtm.2017.06.012"
Viral infection, proliferation, and hyperplasia of Hofbauer cells and absence of inflammation characterize the placental pathology of fetuses with congenital Zika virus infection.,"Arch. Gynecol. Obstet.","2017","10.1007/s00404-017-4361-5"
Molecular and cellular insights into Zika virus-related neuropathies.,"J Neurovirol","2017","10.1007/s13365-017-0514-3"
Accuracy of Zika virus disease case definition during simultaneous Dengue and Chikungunya epidemics,"PLOS ONE","2017","10.1371/journal.pone.0179725"
Zika virus detected in amniotic fluid and umbilical cord blood in an in vitro fertilization-conceived pregnancy in Venezuela,"Fertil Steril","2017","10.1016/j.fertnstert.2017.02.112"
Vector control: time for a planetary health approach,"Lancet Global Health","2017","10.1016/S2214-109X(17)30185-7"
A comparative analysis of Chikungunya and Zika transmission,"Epidemics","2017","10.1016/j.epidem.2017.01.001"
Preventive and therapeutic challenges in combating Zika virus infection: are we getting any closer?,"J Neurovirol","2017","10.1007/s13365-017-0513-4"
Visual and Motor Deficits in Grown-up Mice with Congenital Zika Virus Infection,"EBIOMEDICINE","2017","10.1016/j.ebiom.2017.04.029"
RNA editing by the host ADAR system affects the molecular evolution of the Zika virus,"Ecology and Evolution","2017","10.1002/ece3.3033"
Curcumin inhibits Zika and chikungunya virus infection by inhibiting cell binding,"ANTIVIR RES","2017","10.1016/j.antiviral.2017.03.014"
Mosquito co-infection with Zika and chikungunya virus allows simultaneous transmission without affecting vector competence of Aedes aegypti,"PLoS Negl Trop Dis","2017","10.1371/journal.pntd.0005654"
The influence of health concern on travel plans with focus on the Zika virus in 2016,"Preventive Med. Reports","2017","10.1016/j.pmedr.2017.02.023"
The spread of Wolbachia through mosquito populations.,"PLoS Biol","2017","10.1371/journal.pbio.2002780"
Enhanced light microscopy visualization of virus particles from Zika virus to filamentous ebolaviruses,"PLOS ONE","2017","10.1371/journal.pone.0179728"
When is genetic modification socially acceptable? When used to advance human health through avenues other than food,"PLOS ONE","2017","10.1371/journal.pone.0178227"
Lack of Clinical Pharmacokinetic Studies to Optimize the Treatment of Neglected Tropical Diseases: A Systematic Review,"Clin. Pharmacokinet.","2017","10.1007/s40262-016-0467-3"
A human inferred germline antibody binds to an immunodominant epitope and neutralizes Zika virus,"PLoS Negl Trop Dis","2017","10.1371/journal.pntd.0005655"
First report of naturally infected Aedes aegypti with chikungunya virus genotype ECSA in the Americas,"PLoS Negl Trop Dis","2017","10.1371/journal.pntd.0005630"
Lessons learned on Zika virus vectors,"PLoS Negl Trop Dis","2017","10.1371/journal.pntd.0005511"
Cell-free synthetic biology for in vitro prototype engineering.,"Biochem. Soc. Trans.","2017","10.1042/BST20170011"
Flavivirus and Filovirus EvoPrinters: New alignment tools for the comparative analysis of viral evolution,"PLoS Negl Trop Dis","2017","10.1371/journal.pntd.0005673"
Interrelationship between Climatic, Ecologic, Social, and Cultural Determinants Affecting Dengue Emergence and Transmission in Puerto Rico and Their Implications for Zika Response.,"J. Trop. Med.","2017","10.1155/2017/8947067"
Venezuela and its rising vector-borne neglected diseases,"PLoS Negl Trop Dis","2017","10.1371/journal.pntd.0005423"
Yellow Fever importation to China – a failure of pre- and post-travel control systems?,"Int J Infect Dis","2017","10.1016/j.ijid.2017.06.003"
Alternate paradigms on Zika virus-related complications: An analytical review,"Asian Pac J Trop Med","2017","10.1016/j.apjtm.2017.07.003"
Low seroprevalence of Zika virus in Cameroonian blood donors,"Braz J Infect Dis","2017","10.1016/j.bjid.2017.03.018"
Potential mechanisms of Zika-linked microcephaly,"Wiley Interdiscip. Rev. Dev. Biol.","2017","10.1002/wdev.273"
Viruses vector control proposal: genus Aedes emphasis.,"Braz J Infect Dis","2017","10.1016/j.bjid.2017.03.020"
Solution conformations of Zika NS2B-NS3pro and its inhibition by natural products from edible plants,"PLOS ONE","2017","10.1371/journal.pone.0180632"
Re-evaluation of routine dengue virus serology in travelers in the era of Zika virus emergence,"J Clin Virol","2017","10.1016/j.jcv.2017.05.001"
DNA-immunisation with dengue virus E protein domains I/II, but not domain III, enhances Zika, West Nile and Yellow Fever virus infection,"PLOS ONE","2017","10.1371/journal.pone.0181734"
Risk of bias and confounding of observational studies of Zika virus infection: A scoping review of research protocols,"PLOS ONE","2017","10.1371/journal.pone.0180220"
Zika virus preferentially replicates in the female reproductive tract after vaginal inoculation of rhesus macaques,"PLoS Pathog","2017","10.1371/journal.ppat.1006537"
Isolation of serotype-specific antibodies against dengue virus non-structural protein 1 using phage display and application in a multiplexed serotyping assay,"PLOS ONE","2017","10.1371/journal.pone.0180669"
Lineage-dependent differences in the disease progression of Zika virus infection in type-I interferon receptor knockout (A129) mice,"PLoS Negl Trop Dis","2017","10.1371/journal.pntd.0005704"
Central and peripheral nervous system involvement caused by Zika and chikungunya coinfection,"PLoS Negl Trop Dis","2017","10.1371/journal.pntd.0005583"
Zika virus: History, epidemiology, transmission, and clinical presentation.,"J Neuroimmunol","2017","10.1016/j.jneuroim.2017.03.001"
Zika virus alters the microRNA expression profile and elicits an RNAi response in Aedes aegypti mosquitoes,"PLoS Negl Trop Dis","2017","10.1371/journal.pntd.0005760"
Zika virus inhibits eIF2α-dependent stress granule assembly,"PLoS Negl Trop Dis","2017","10.1371/journal.pntd.0005775"
Contemporary status of insecticide resistance in the major Aedes vectors of arboviruses infecting humans.,"PLoS Negl Trop Dis","2017","10.1371/journal.pntd.0005625"
Insecticide resistance is mediated by multiple mechanisms in recently introduced Aedes aegypti from Madeira Island (Portugal),"PLoS Negl Trop Dis","2017","10.1371/journal.pntd.0005799"
Cleft analysis of Zika virus non-structural protein 1,"Asian Pac. J. Trop. Biomed.","2017","10.1016/j.apjtb.2017.07.007"
Dengue, West Nile virus, chikungunya, Zika - and now Mayaro?,"PLoS Negl Trop Dis","2017","10.1371/journal.pntd.0005462"
Increased rates of Guillain-Barre A syndrome associated with Zika virus outbreak in the Salvador metropolitan area, Brazil,"PLoS Negl Trop Dis","2017","10.1371/journal.pntd.0005869"
Community context and sub-neighborhood scale detail to explain dengue, chikungunya and Zika patterns in Cali, Colombia,"PLOS ONE","2017","10.1371/journal.pone.0181208"
Impact of prior flavivirus immunity on Zika virus infection in rhesus macaques,"PLoS Pathog","2017","10.1371/journal.ppat.1006487"
Viral Retinopathy in Experimental Models of Zika Infection,"Invest. Ophthalmol. Vis. Sci.","2017","10.1167/iovs.17-22016"
Time required to initiate outbreak and pandemic observational research,"J Crit Care","2017","10.1016/j.jcrc.2017.02.009"
An overview of financial sources being utilized to support Zika Virus published research,"PLOS ONE","2017","10.1371/journal.pone.0183134"
The Guillain-Barrè peptide signatures: From Zika virus to campylobacter, and beyond,"Virus Adapt. Treat.","2017","10.2147/VAAT.S124535"
Inactivation of Zika virus in platelet components using amotosalen and ultraviolet A illumination,"TRANSFUSION","2017","10.1111/trf.14161"
Biological control of Anopheles darlingi, Aedes aegypti and Culex quinquefasciatus larvae using shrimps,"Parasite Epidemiol. Control","2017","10.1016/j.parepi.2017.05.002"
An economic evaluation of vector control in the age of a dengue vaccine,"PLoS Negl Trop Dis","2017","10.1371/journal.pntd.0005785"
Zika genomics urgently need standardized and curated reference sequences.,"PLoS Pathog","2017","10.1371/journal.ppat.1006528"
Provider-patient communication about Zika during prenatal visits,"Preventive Med. Reports","2017","10.1016/j.pmedr.2017.05.003"
Rapid spread of an ongoing outbreak of Zika virus disease in pregnant women in a Mexican hospital,"Braz J Infect Dis","2017","10.1016/j.bjid.2017.04.008"
Viral polymerase inhibitors T-705 and T-1105 are potential inhibitors of Zika virus replication,"Arch Virol","2017","10.1007/s00705-017-3436-8"
Global reaction to the recent outbreaks of Zika virus: Insights from a Big Data analysis,"PLOS ONE","2017","10.1371/journal.pone.0185263"
Superb feeding behavior of Aedes albopictus transmitting Zika virus,"PLOS ONE","2017","10.1371/journal.pone.0184871"
The risk of sustained sexual transmission of Zika is underestimated,"PLoS Pathog","2017","10.1371/journal.ppat.1006633"
Introduction of Zika virus in Bangladesh: An impending public health threat,"Asian Pac J Trop Med","2017","10.1016/j.apjtm.2017.08.015"
Molecular detection of Zika virus in blood and RNA load determination during the French Polynesian outbreak,"J Med Virol","2017","10.1002/jmv.24735"
Rapid colorimetric detection of Zika virus from serum and urine specimens by reverse transcription loop-mediated isothermal amplification (RT-LAMP),"PLOS ONE","2017","10.1371/journal.pone.0185340"
Structural investigation of C6/36 and Vero cell cultures infected with a Brazilian Zika virus,"PLOS ONE","2017","10.1371/journal.pone.0184397"
Deleterious effect of Usutu virus on human neural cells,"PLoS Negl Trop Dis","2017","10.1371/journal.pntd.0005913"
Implementation of a study to examine the persistence of Ebola virus in the body fluids of Ebola virus disease survivors in Sierra Leone: Methodology and lessons learned,"PLoS Negl Trop Dis","2017","10.1371/journal.pntd.0005723"
Host outdoor exposure variability affects the transmission and spread of Zika virus: Insights for epidemic control,"PLoS Negl Trop Dis","2017","10.1371/journal.pntd.0005851"
Global, regional, and national disability-adjusted life-years (DALYs) for 333 diseases and injuries and healthy life expectancy (HALE) for 195 countries and territories, 1990–2016: a systematic analysis for the Global Burden of Disease Study 2016,"LANCET","2017","10.1016/S0140-6736(17)32130-X"
Global, regional, and national incidence, prevalence, and years lived with disability for 328 diseases and injuries for 195 countries, 1990-2016: A systematic analysis for the Global Burden of Disease Study 2016,"LANCET","2017","10.1016/S0140-6736(17)32154-2"
Global, regional, and national age-sex specific mortality for 264 causes of death, 1980–2016: a systematic analysis for the Global Burden of Disease Study 2016,"LANCET","2017","10.1016/S0140-6736(17)32152-9"
Differential virulence between Asian and African lineages of Zika virus,"PLoS Negl Trop Dis","2017","10.1371/journal.pntd.0005821"
Zika, Guillain-Barré and anesthesiology: A point of intersection between public health and clinical practice [Zika, Guillain-Barré y anestesiología: un punto de intersección entre la salud pública y la práctica clínica],"Rev. Colomb. Anestesiol.","2017","10.1016/j.rca.2017.07.004"
A theoretical model for Zika virus transmission,"PLOS ONE","2017","10.1371/journal.pone.0185540"
Zika beyond the Americas: Travelers as sentinels of Zika virus transmission. A GeoSentinel analysis, 2012 to 2016,"PLOS ONE","2017","10.1371/journal.pone.0185689"
Zika virus: An emerging challenge for obstetrics and gynecology.,"Taiwan J Obstet Gynecol","2017","10.1016/j.tjog.2017.08.003"
Chloroquine, a FDA-approved Drug, Prevents Zika Virus Infection and its Associated Congenital Microcephaly in Mice,"EBIOMEDICINE","2017","10.1016/j.ebiom.2017.09.034"
Cell-line dependent antiviral activity of sofosbuvir against Zika virus,"ANTIVIR RES","2017","10.1016/j.antiviral.2017.09.004"
Compensating for cross-reactions using avidity and computation in a suspension multiplex immunoassay for serotyping of Zika versus other flavivirus infections,"Med. Microbiol. Immunol.","2017","10.1007/s00430-017-0517-y"
Addressing the risk of bacterial contamination in platelets: a hospital economic perspective,"TRANSFUSION","2017","10.1111/trf.14216"
Evaluation of the insecticidal activity of essential oils and their mixtures against Aedes aegypti (Diptera: Culicidae),"REV BRAS ENTOMOL","2017","10.1016/j.rbe.2017.08.005"
Pathogenesis and sexual transmission of Spondweni and Zika viruses,"PLoS Negl Trop Dis","2017","10.1371/journal.pntd.0005990"
Conditions for success of engineered underdominance gene drive systems,"J Theor Biol","2017","10.1016/j.jtbi.2017.07.014"
How does competition among wild type mosquitoes influence the performance of Aedes aegypti and dissemination of Wolbachia pipientis?,"PLoS Negl Trop Dis","2017","10.1371/journal.pntd.0005947"
Self-Organized Cerebral Organoids with Human-Specific Features Predict Effective Drugs to Combat Zika Virus Infection,"Cell Rep","2017","10.1016/j.celrep.2017.09.047"
Characterization of the Zika virus induced small RNA response in Aedes aegypti cells,"PLoS Negl Trop Dis","2017","10.1371/journal.pntd.0006010"
Structure of the NS5 methyltransferase from Zika virus and implications in inhibitor design,"Biochem. Biophys. Res. Commun.","2017","10.1016/j.bbrc.2016.11.098"
Functional Analysis of Glycosylation of Zika Virus Envelope Protein,"Cell Rep","2017","10.1016/j.celrep.2017.10.016"
Preconceptual Zika virus asymptomatic infection protects against secondary prenatal infection,"PLoS Pathog","2017","10.1371/journal.ppat.1006684"
Got herpes? (Yep, you probably do!),"PLoS Pathog","2017","10.1371/journal.ppat.1006652"
Assessing Zika virus replication and the development of Zika-specific antibodies after a mid-gestation viral challenge in guinea pigs,"PLOS ONE","2017","10.1371/journal.pone.0187720"
Zika Virus Causes Persistent Infection in Porcine Conceptuses and may Impair Health in Offspring,"EBIOMEDICINE","2017","10.1016/j.ebiom.2017.09.021"
A DNA Vaccine Protects Human Immune Cells against Zika Virus Infection in Humanized Mice,"EBIOMEDICINE","2017","10.1016/j.ebiom.2017.10.006"
American Strain of Zika Virus Causes More Severe Microcephaly Than an Old Asian Strain in Neonatal Mice,"EBIOMEDICINE","2017","10.1016/j.ebiom.2017.10.019"
Global Transcriptome Analysis of Aedes aegypti Mosquitoes in Response to Zika Virus Infection,"MSPHERE","2017","10.1128/mSphere.00456-17"
Behavioral, climatic, and environmental risk factors for Zika and Chikungunya virus infections in Rio de Janeiro, Brazil, 2015-16,"PLOS ONE","2017","10.1371/journal.pone.0188002"
Chikungunya outbreak in Delhi, India, 2016: report on coinfection status and comorbid conditions in patients,"New Microbes New Infect","2017","10.1016/j.nmni.2017.07.007"
Assessing current temporal and space-time anomalies of disease incidence,"PLOS ONE","2017","10.1371/journal.pone.0188065"
Emerging and reemerging arboviruses: A new threat in Eastern Peru,"PLOS ONE","2017","10.1371/journal.pone.0187897"
Zika virus displacement by a chikungunya outbreak in Recife, Brazil,"PLoS Negl Trop Dis","2017","10.1371/journal.pntd.0006055"
Outcomes of Congenital Zika Disease Depend on Timing of Infection and Maternal-Fetal Interferon Action,"Cell Rep","2017","10.1016/j.celrep.2017.10.059"
The Host Protein Reticulon 3.1A Is Utilized by Flaviviruses to Facilitate Membrane Remodelling,"Cell Rep","2017","10.1016/j.celrep.2017.10.055"
US Gulf Coast states: The rise of neglected tropical diseases in ""flyover nation,"PLoS Negl Trop Dis","2017","10.1371/journal.pntd.0005744"
Zika virus: An updated review of competent or naturally infected mosquitoes.,"PLoS Negl Trop Dis","2017","10.1371/journal.pntd.0005933"
Internet-based biosurveillance methods for vector-borne diseases: Are they novel public health tools or just novelties?,"PLoS Negl Trop Dis","2017","10.1371/journal.pntd.0005871"
The social determinants of health contextualized for the Zika virus.,"Int J Infect Dis","2017","10.1016/j.ijid.2017.10.006"
A single-dose live-attenuated vaccine prevents Zika virus pregnancy transmission and testis damage,"Nat Commun","2017","10.1038/s41467-017-00737-8"
Zika virus epidemic in Puerto Rico: Health justice too long delayed,"Int J Infect Dis","2017","10.1016/j.ijid.2017.07.017"
Revising rates of asymptomatic Zika virus infection based on sentinel surveillance data from French Overseas Territories,"Int J Infect Dis","2017","10.1016/j.ijid.2017.10.009"
Simple visit behavior unifies complex Zika outbreaks,"Heliyon","2017","10.1016/j.heliyon.2017.e00482"
Development of a S-adenosylmethionine analog that intrudes the RNA-cap binding site of Zika methyltransferase,"Sci Rep","2017","10.1038/s41598-017-01756-7"
Re-emerging and newly recognized sexually transmitted infections: Can prior experiences shed light on future identification and control?,"PLoS Med","2017","10.1371/journal.pmed.1002474"
Detection of Zika virus RNA in semen of asymptomatic blood donors,"Clin Microbiol Infect","2017","10.1016/j.cmi.2017.07.006"
Analysing increasing trends of Guillain-Barre A Syndrome (GBS) and dengue cases in Hong Kong using meteorological data,"PLOS ONE","2017","10.1371/journal.pone.0187830"
Asymptomatic Transmission and the Dynamics of Zika Infection,"Sci Rep","2017","10.1038/s41598-017-05013-9"
Diagnostic Accuracy of Ultrasound Scanning for Prenatal Microcephaly in the context of Zika Virus Infection: A Systematic Review and Meta-analysis,"Sci Rep","2017","10.1038/s41598-017-01991-y"
Sofosbuvir protects Zika virus-infected mice from mortality, preventing short- A nd long-term sequelae,"Sci Rep","2017","10.1038/s41598-017-09797-8"
Effective population sizes of a major vector of human diseases, Aedes aegypti,"Evol. Appl.","2017","10.1111/eva.12508"
Imipramine Inhibits Chikungunya Virus Replication in Human Skin Fibroblasts through Interference with Intracellular Cholesterol Trafficking,"Sci Rep","2017","10.1038/s41598-017-03316-5"
Population genomics of the Asian tiger mosquito, Aedes albopictus: insights into the recent worldwide invasion,"Ecology and Evolution","2017","10.1002/ece3.3514"
Infectious DNAs derived from insect-specific flavivirus genomes enable identification of pre- and post-entry host restrictions in vertebrate cells,"Sci Rep","2017","10.1038/s41598-017-03120-1"
Mechanisms of radial glia progenitor cell lineage progression,"FEBS Lett","2017","10.1002/1873-3468.12906"
Characteristics of Aedes aegypti adult mosquitoes in rural and urban areas of western and coastal Kenya,"PLOS ONE","2017","10.1371/journal.pone.0189971"
Novel Wolbachia-transinfected Aedes aegypti mosquitoes possess diverse fitness and vector competence phenotypes,"PLoS Pathog","2017","10.1371/journal.ppat.1006751"
Optical Nanoantenna for Single Molecule-Based Detection of Zika Virus Nucleic Acids without Molecular Multiplication,"Anal Chem","2017","10.1021/acs.analchem.7b04082"
A Small-Molecule Oligosaccharyltransferase Inhibitor with Pan-flaviviral Activity,"Cell Rep","2017","10.1016/j.celrep.2017.11.054"
Local, national, and regional viral haemorrhagic fever pandemic potential in Africa: a multistage analysis,"LANCET","2017","10.1016/S0140-6736(17)32092-5"
Social-ecological factors and preventive actions decrease the risk of dengue infection at the household-level: Results from a prospective dengue surveillance study in Machala, Ecuador,"PLoS Negl Trop Dis","2017","10.1371/journal.pntd.0006150"
Transcriptional Changes during Naturally Acquired Zika Virus Infection Render Dendritic Cells Highly Conducive to Viral Replication,"Cell Rep","2017","10.1016/j.celrep.2017.11.087"
Sensorineural hearing loss in a case of congenital Zika virus.,"Braz J Otorhinolaryngol","2016","10.1016/j.bjorl.2016.06.001"
The Zika virus: A new and serious threat to the reproductive health of women [O vírus Zika: uma nova e grave ameaça para a saúde reprodutiva das mulheres],"Reprod. Climaterio","2016","10.1016/j.recli.2016.05.001"
Longitudinal extensive transverse myelitis and Zika virus: A diagnostic challenge in a hospital in Colombia.,"Neurologia","2016","10.1016/j.nrl.2016.08.006"
Mapping Zika in municipalities of one coastal department of Colombia (Sucre) using geographic information systems during the 2015-2016 outbreak: implications for public health and travel advice.,"Int J Infect Dis","2016","10.1016/j.ijid.2016.05.012"
Zika in the United States of America and a Fateful 1969 Decision.,"PLoS Negl Trop Dis","2016","10.1371/journal.pntd.0004765"
Zika virus and its implication in transfusion safety.,"Rev Bras Hematol Hemoter","2016","10.1016/j.bjhh.2016.01.002"
The When and the Where of Zika Epidemic Potential in Europe - An Evidence Base for Public Health Preparedness.,"EBIOMEDICINE","2016","10.1016/j.ebiom.2016.06.020"
Assessing Seasonal Risks for the Introduction and Mosquito-borne Spread of Zika Virus in Europe,"EBIOMEDICINE","2016","10.1016/j.ebiom.2016.06.009"
Three atypical lethal cases associated with acute Zika virus infection in Suriname,"IDCases","2016","10.1016/j.idcr.2016.07.009"
Zika virus infections imported from Brazil to Portugal, 2015,"IDCases","2016","10.1016/j.idcr.2016.03.004"
A Susceptible Mouse Model for Zika Virus Infection,"PLoS Negl Trop Dis","2016","10.1371/journal.pntd.0004658"
Transmission Dynamics of Zika Virus in Island Populations: A Modelling Analysis of the 2013-14 French Polynesia Outbreak,"PLoS Negl Trop Dis","2016","10.1371/journal.pntd.0004726"
Inactivation of Zika virus in plasma with amotosalen and ultraviolet A illumination,"TRANSFUSION","2016","10.1111/trf.13271"
Chikungunya fever presenting with protracted severe pruritus,"IDCases","2016","10.1016/j.idcr.2016.09.003"
Human T cell responses to Japanese encephalitis virus in health and disease,"J Exp Med","2016","10.1084/jem.20151517"
Genetic Diversity and Phylogeny of Aedes aegypti, the Main Arbovirus Vector in the Pacific,"PLoS Negl Trop Dis","2016","10.1371/journal.pntd.0004374"
Immunological evidence of Zika virus transmission in Thailand,"Asian Pac J Trop Med","2016","10.1016/j.apjtm.2016.01.017"
Zika Virus on the MoveReferences,"CELL","2016","10.1016/j.cell.2016.01.040"
Zika Virus Infection and Stillbirths: A Case of Hydrops Fetalis, Hydranencephaly and Fetal Demise,"PLoS Negl Trop Dis","2016","10.1371/journal.pntd.0004517"
Microcephaly and Zika virus.,"J. Pediatr.","2016","10.1016/j.jped.2016.02.003"
Zika Virus: More Questions Than Answers.,"EBIOMEDICINE","2016","10.1016/j.ebiom.2016.03.014"
Zika virus outbreak in the Americas: the need for novel mosquito control methods.,"Lancet Global Health","2016","10.1016/S2214-109X(16)00048-6"
Rapid Spread of Zika Virus in The Americas - Implications for Public Health Preparedness for Mass Gatherings at the 2016 Brazil Olympic Games,"Int J Infect Dis","2016","10.1016/j.ijid.2016.02.001"
Zika Virus: Medical Countermeasure Development Challenges.,"PLoS Negl Trop Dis","2016","10.1371/journal.pntd.0004530"
Differential Susceptibilities of Aedes aegypti and Aedes albopictus from the Americas to Zika Virus,"PLoS Negl Trop Dis","2016","10.1371/journal.pntd.0004543"
Zika Virus: Diagnosis, Therapeutics, and Vaccine,"ACS Infect. Dis.","2016","10.1021/acsinfecdis.6b00030"
The Zika Pandemic - A Perfect Storm?,"PLoS Negl Trop Dis","2016","10.1371/journal.pntd.0004589"
Zika virus: Growing guilt from association [Virus de Zika: Se expande su culpabilidad por asociación],"Rev. Colomb. Anestesiol.","2016","10.1016/j.rca.2016.03.001"
Zika. A pandemic in progress and an epidemiological challenge [Zika. Una pandemia en progreso y un reto epidemiológico],"Rev. Colomb. Anestesiol.","2016","10.1016/j.rca.2016.04.001"
The challenge of Zika in Colombia and Latin America: An international health emergency [El reto de Zika en Colombia y América Latina: Una urgencia sanitaria internacional],"Infectio","2016","10.1016/j.infect.2016.02.001"
Zika as still another argument for a new path to vaccine development.,"Clin Microbiol Infect","2016","10.1016/j.cmi.2016.03.001"
A new reportable disease is born: Taiwan Centers for Disease Control's response to emerging Zika virus infection,"J Formos Med Assoc","2016","10.1016/j.jfma.2016.03.002"
Transmission potential of Zika virus infection in the South Pacific,"Int J Infect Dis","2016","10.1016/j.ijid.2016.02.017"
How can we deal with Zika virus infection?,"J Formos Med Assoc","2016","10.1016/j.jfma.2016.03.001"
Zika virus outbreak and the case for building effective and sustainable rapid diagnostics laboratory capacity globally.,"Int J Infect Dis","2016","10.1016/j.ijid.2016.02.1007"
Human health and environmental sustainability: The 21st century's grand challenges,"Lancet Global Health","2016","10.1016/S2214-109X(16)30001-8"
Zika virus infection-the next wave after dengue?,"J Formos Med Assoc","2016","10.1016/j.jfma.2016.02.002"
Why Zika virus infection has become a public health concern?,"J. Chin. Med. Assoc.","2016","10.1016/j.jcma.2016.03.001"
Molecular characterization of Aedes aegypti (L.) (Diptera: Culicidae) of Easter Island based on analysis of the mitochondrial ND4 gene,"REV BRAS ENTOMOL","2016","10.1016/j.rbe.2016.03.001"
Neglected Tropical Diseases in the Anthropocene: The Cases of Zika, Ebola, and Other Infections.,"PLoS Negl Trop Dis","2016","10.1371/journal.pntd.0004648"
Zika Virus Outbreak in Rio de Janeiro, Brazil: Clinical Characterization, Epidemiological and Virological Aspects,"PLoS Negl Trop Dis","2016","10.1371/journal.pntd.0004636"
Mapping global environmental suitability for Zika virus,"ELIFE","2016","10.7554/eLife.15272"
Characterization of Lethal Zika Virus Infection in AG129 Mice,"PLoS Negl Trop Dis","2016","10.1371/journal.pntd.0004682"
Zika Research Shifts into High Gear.,"CELL","2016","10.1016/j.cell.2016.04.026"
Zika Virus Outbreak in Haiti in 2014: Molecular and Clinical Data,"PLoS Negl Trop Dis","2016","10.1371/journal.pntd.0004687"
Spread of the Invasive Mosquitoes Aedes aegypti and Aedes albopictus in the Black Sea Region Increases Risk of Chikungunya, Dengue, and Zika Outbreaks in Europe,"PLoS Negl Trop Dis","2016","10.1371/journal.pntd.0004664"
Heart rate and blood pressure in Zika virus infection: Findings?,"Indian Heart J.","2016","10.1016/j.ihj.2016.03.031"
Severe abdominal pain in a patient with Zika infection: A case in Risaralda, Colombia.,"J Infect Public Health","2016","10.1016/j.jiph.2016.03.001"
Complete coding sequence of Zika virus from Martinique outbreak in 2015,"New Microbes New Infect","2016","10.1016/j.nmni.2016.02.013"
Simultaneous outbreaks of dengue, chikungunya and Zika virus infections: diagnosis challenge in a returning traveller with nonspecific febrile illness.,"New Microbes New Infect","2016","10.1016/j.nmni.2016.02.003"
Zika virus infection, a new public health challenge.,"Braz J Infect Dis","2016","10.1016/j.bjid.2016.05.001"
A new looming of Zika virus,"Asian Pac. J. Reprod.","2016","10.1016/j.apjr.2016.04.014"
Deciphering emerging Zika and dengue viral epidemics: Implications for global maternal-child health burden,"J Infect Public Health","2016","10.1016/j.jiph.2016.02.005"
Microcephaly and Zika virus: a clinical and epidemiological analysis of the current outbreak in Brazil.,"J. Pediatr.","2016","10.1016/j.jped.2016.02.009"
Zika virus infection during pregnancy and microcephaly occurrence: a review of literature and Brazilian data.,"Braz J Infect Dis","2016","10.1016/j.bjid.2016.02.006"
Zika virus spreading in South America: evolutionary analysis of emerging neutralizing resistant Phe279Ser strains,"Asian Pac J Trop Med","2016","10.1016/j.apjtm.2016.03.028"
Scoping Review of the Zika Virus Literature.,"PLOS ONE","2016","10.1371/journal.pone.0156376"
Personal Protection of Permethrin-Treated Clothing against Aedes aegypti, the Vector of Dengue and Zika Virus, in the Laboratory,"PLOS ONE","2016","10.1371/journal.pone.0152805"
More than one rabbit out of the hat: Radiation, transgenic and symbiont-based approaches for sustainable management of mosquito and tsetse fly populations.,"Acta Trop","2016","10.1016/j.actatropica.2016.01.009"
Zika Virus: A New Animal Model for an Arbovirus.,"PLoS Negl Trop Dis","2016","10.1371/journal.pntd.0004702"
Understanding How Zika Virus Enters and Infects Neural Target Cells.,"CELL STEM CELL","2016","10.1016/j.stem.2016.04.009"
Zika Virus Infects Human Cortical Neural Progenitors and Attenuates Their Growth,"CELL STEM CELL","2016","10.1016/j.stem.2016.02.016"
Expression Analysis Highlights AXL as a Candidate Zika Virus Entry Receptor in Neural Stem Cells,"CELL STEM CELL","2016","10.1016/j.stem.2016.03.012"
Restriction of Zika Virus by Host Innate Immunity.,"Cell Host Microbe","2016","10.1016/j.chom.2016.04.019"
From Mosquitos to Humans: Genetic Evolution of Zika Virus.,"Cell Host Microbe","2016","10.1016/j.chom.2016.04.006"
A Mouse Model of Zika Virus Pathogenesis,"Cell Host Microbe","2016","10.1016/j.chom.2016.03.010"
Structures of the Zika Virus Envelope Protein and Its Complex with a Flavivirus Broadly Protective Antibody,"Cell Host Microbe","2016","10.1016/j.chom.2016.04.013"
Type III Interferons Produced by Human Placental Trophoblasts Confer Protection against Zika Virus Infection,"Cell Host Microbe","2016","10.1016/j.chom.2016.03.008"
Genomic Signatures of Emerging Viruses: A New Era of Systems Epidemiology.,"Cell Host Microbe","2016","10.1016/j.chom.2016.04.016"
Publishing Science in the Time of Zika.,"CELL","2016","10.1016/j.cell.2016.05.030"
Rapid, Low-Cost Detection of Zika Virus Using Programmable Biomolecular Components,"CELL","2016","10.1016/j.cell.2016.04.059"
Zika Virus Infection during Pregnancy in Mice Causes Placental Damage and Fetal Demise,"CELL","2016","10.1016/j.cell.2016.05.008"
Brain-Region-Specific Organoids Using Mini-bioreactors for Modeling ZIKV Exposure,"CELL","2016","10.1016/j.cell.2016.04.032"
ZIka virus infection in Asia: Reappraisal on phylogenetic data of Asian lineage.,"Asian Pac J Trop Med","2016","10.1016/j.apjtm.2016.04.017"
Control of Urban Zika Vectors: Should We Return to the Successful PAHO/WHO Strategy?,"PLoS Negl Trop Dis","2016","10.1371/journal.pntd.0004769"
Zika virus: what do we know?,"Clin Microbiol Infect","2016","10.1016/j.cmi.2016.03.032"
Highly diversified Zika viruses imported to China, 2016.,"PROTEIN CELL","2016","10.1007/s13238-016-0274-5"
Zika virus and neurology: proving cause and effect,"J. Neurol.","2016","10.1007/s00415-016-8165-5"
Zika threatens to become a huge worldwide pandemic,"Asian Pac. J. Trop. Biomed.","2016","10.1016/j.apjtb.2016.04.004"
Microcephaly and Zika virus: neonatal neuroradiological aspects,"Childs Nerv Syst","2016","10.1007/s00381-016-3074-6"
Cytokine kinetics of Zika virus-infected patients from acute to reconvalescent phase,"Med. Microbiol. Immunol.","2016","10.1007/s00430-015-0445-7"
The crystal structure of Zika virus helicase: basis for antiviral drug design.,"PROTEIN CELL","2016","10.1007/s13238-016-0275-4"
What is the experience from previous mass gathering events? Lessons for Zika virus and the Olympics 2016,"Int J Infect Dis","2016","10.1016/j.ijid.2016.06.010"
A theoretical estimate of the risk of microcephaly during pregnancy with Zika virus infection,"Epidemics","2016","10.1016/j.epidem.2016.03.001"
Spread of Zika virus: The key role of mosquito vector control,"Asian Pac. J. Trop. Biomed.","2016","10.1016/j.apjtb.2016.03.012"
The South Pacific epidemic strain of Zika virus replicates efficiently in human epithelial A549 cells leading to IFN-beta production and apoptosis induction.,"VIROLOGY","2016","10.1016/j.virol.2016.03.006"
Taking forward a 'One Health' approach for turning the tide against the Middle East respiratory syndrome coronavirus and other zoonotic pathogens with epidemic potential.,"Int J Infect Dis","2016","10.1016/j.ijid.2016.06.012"
Seasonal Differences in Density But Similar Competitive Impact of Aedes albopictus (Skuse) on Aedes aegypti (L.) in Rio de Janeiro, Brazil,"PLOS ONE","2016","10.1371/journal.pone.0157120"
First International Workshop on Zika Virus Held by Oswaldo Cruz Foundation FIOCRUZ in Northeast Brazil March 2016 - A Meeting Report.,"PLoS Negl Trop Dis","2016","10.1371/journal.pntd.0004760"
Synthetic Biology Provides a Toehold in the Fight against Zika,"Cell Host Microbe","2016","10.1016/j.chom.2016.05.020"
Wolbachia Blocks Currently Circulating Zika Virus Isolates in Brazilian Aedes aegypti Mosquitoes,"Cell Host Microbe","2016","10.1016/j.chom.2016.04.021"
Zika Virus Targets Human STAT2 to Inhibit Type I Interferon Signaling,"Cell Host Microbe","2016","10.1016/j.chom.2016.05.009"
An Infectious cDNA Clone of Zika Virus to Study Viral Virulence, Mosquito Transmission, and Antiviral Inhibitors,"Cell Host Microbe","2016","10.1016/j.chom.2016.05.004"
Digital Participatory Surveillance and the Zika Crisis: Opportunities and Caveats,"PLoS Negl Trop Dis","2016","10.1371/journal.pntd.0004795"
The IFITMs Inhibit Zika Virus Replication,"Cell Rep","2016","10.1016/j.celrep.2016.05.074"
Western Zika Virus in Human Fetal Neural Progenitors Persists Long Term with Partial Cytopathic and Limited Immunogenic Effects,"Cell Rep","2016","10.1016/j.celrep.2016.05.075"
Battling the Bite: Tradeoffs in Immunity to Insect-Borne Pathogens,"IMMUNITY","2016","10.1016/j.immuni.2016.06.008"
Host Inflammatory Response to Mosquito Bites Enhances the Severity of Arbovirus Infection,"IMMUNITY","2016","10.1016/j.immuni.2016.06.002"
ZIKV - CDB: A Collaborative Database to Guide Research Linking SncRNAs and ZIKA Virus Disease Symptoms,"PLoS Negl Trop Dis","2016","10.1371/journal.pntd.0004817"
Isolation of Infective Zika Virus from Urine and Saliva of Patients in Brazil,"PLoS Negl Trop Dis","2016","10.1371/journal.pntd.0004816"
Concern over Zika virus outbreak: another alarming global threat,"Infect. Drug Resist.","2016","10.2147/IDR.S108057"
Identification of Zika Virus and Dengue Virus Dependency Factors using Functional Genomics,"Cell Rep","2016","10.1016/j.celrep.2016.06.028"
Forging Collaborative Relationships in Brazil: From AIDS to ZIKV.,"CELL","2016","10.1016/j.cell.2016.06.023"
Roots, Not Parachutes: Research Collaborations Combat Outbreaks,"CELL","2016","10.1016/j.cell.2016.06.029"
Zika virus and placenta,"Asian Pac. J. Reprod.","2016","10.1016/j.apjr.2016.06.006"
Zika virus infection: Control and prevention.,"J. Chin. Med. Assoc.","2016","10.1016/j.jcma.2016.04.002"
Zika virus and the 2016 Olympic Games - Evidence-based projections derived from dengue do not support cancellation,"Travel Med. Infect. Dis.","2016","10.1016/j.tmaid.2016.06.007"
Zika virus infection in pregnant women in Barcelona, Spain.,"Clin Microbiol Infect","2016","10.1016/j.cmi.2016.03.025"
Predicted pattern of Zika virus infection distribution with reference to rainfall in Thailand,"Asian Pac J Trop Med","2016","10.1016/j.apjtm.2016.05.014"
Modeling Zika Virus Infection in Mice.,"CELL STEM CELL","2016","10.1016/j.stem.2016.06.009"
Emergent diseases in emergent countries: we must study viral ecology to prevent new epidemics,"Braz J Infect Dis","2016","10.1016/j.bjid.2016.02.003"
Emerging Zika virus infection: What should we know?,"Asian Pac. J. Trop. Biomed.","2016","10.1016/j.apjtb.2016.03.014"
Zika virus, vectors, reservoirs, amplifying hosts, and their potential to spread worldwide: what we know and what we should investigate urgently.,"Int J Infect Dis","2016","10.1016/j.ijid.2016.05.014"
Zika Virus Disrupts Neural Progenitor Development and Leads to Microcephaly in Mice,"CELL STEM CELL","2016","10.1016/j.stem.2016.04.017"
Placental Mechanics in the Zika-Microcephaly Relationship.,"Cell Host Microbe","2016","10.1016/j.chom.2016.06.013"
Zika Virus Infects Human Placental Macrophages,"Cell Host Microbe","2016","10.1016/j.chom.2016.05.015"
Heat Sensitivity of wMel Wolbachia during Aedes aegypti Development.,"PLoS Negl Trop Dis","2016","10.1371/journal.pntd.0004873"
Preventing Zika Virus Infection during Pregnancy Using a Seasonal Window of Opportunity for Conception,"PLoS Biol","2016","10.1371/journal.pbio.1002520"
Problem of presently available diagnostic tests for Zika virus infection: View from Thailand,"Asian Pac. J. Trop. Biomed.","2016","10.1016/j.apjtb.2016.03.015"
Finding Clues for Congenital Zika Syndrome: Zika Virus Selective Infection of Immature Neurons.,"EBIOMEDICINE","2016","10.1016/j.ebiom.2016.07.026"
Zika virus transmission: What should we be concerned about apart from mosquito control.,"J Formos Med Assoc","2016","10.1016/j.jfma.2016.03.008"
Make Data Sharing Routine to Prepare for Public Health Emergencies,"PLoS Med","2016","10.1371/journal.pmed.1002109"
WHO interim guidance on pregnancy management in the context of Zika virus infection.,"Lancet Global Health","2016","10.1016/S2214-109X(16)30098-5"
Arboviruses emerging in Peru: Need for early detection of febrile syndrome during El Niño episodes,"Asian Pac J Trop Med","2016","10.1016/j.apjtm.2016.06.018"
Zika: As an emergent epidemic.,"Asian Pac J Trop Med","2016","10.1016/j.apjtm.2016.06.019"
Comparative Analysis Between Flaviviruses Reveals Specific Neural Stem Cell Tropism for Zika Virus in the Mouse Developing Neocortex,"EBIOMEDICINE","2016","10.1016/j.ebiom.2016.07.018"
Infectivity of Immature Neurons to Zika Virus: A Link to Congenital Zika Syndrome,"EBIOMEDICINE","2016","10.1016/j.ebiom.2016.06.026"
Structural basis of Zika virus helicase in recognizing its substrates,"PROTEIN CELL","2016","10.1007/s13238-016-0293-2"
Design and Testing of Novel Lethal Ovitrap to Reduce Populations of Aedes Mosquitoes: Community-Based Participatory Research between Industry, Academia and Communities in Peru and Thailand,"PLOS ONE","2016","10.1371/journal.pone.0160386"
Modeling mosquito-borne disease spread in U.S. Urbanized areas: The case of dengue in Miami,"PLOS ONE","2016","10.1371/journal.pone.0161365"
Potent Allosteric Dengue Virus NS5 Polymerase Inhibitors: Mechanism of Action and Resistance Profiling,"PLoS Pathog","2016","10.1371/journal.ppat.1005737"
The Critical Role of Early Dengue Surveillance and Limitations of Clinical Reporting - Implications for Non-Endemic Countries,"PLOS ONE","2016","10.1371/journal.pone.0160230"
Zika Virus Depletes Neural Progenitors in Human Cerebral Organoids through Activation of the Innate Immune Receptor TLR3,"CELL STEM CELL","2016","10.1016/j.stem.2016.04.014"
Broadly Neutralizing Activity of Zika Virus-Immune Sera Identifies a Single Viral Serotype,"Cell Rep","2016","10.1016/j.celrep.2016.07.049"
Zika Virus, a New Threat for Europe?,"PLoS Negl Trop Dis","2016","10.1371/journal.pntd.0004901"
Polyamines: Small Molecules with a Big Role in Promoting Virus Infection,"Cell Host Microbe","2016","10.1016/j.chom.2016.07.012"
Zika Virus Targets Different Primary Human Placental Cells, Suggesting Two Routes for Vertical Transmission,"Cell Host Microbe","2016","10.1016/j.chom.2016.07.002"
A Screen of FDA-Approved Drugs for Inhibitors of Zika Virus Infection,"Cell Host Microbe","2016","10.1016/j.chom.2016.07.004"
Interferon-Induced Spermidine-Spermine Acetyltransferase and Polyamine Depletion Restrict Zika and Chikungunya Viruses,"Cell Host Microbe","2016","10.1016/j.chom.2016.06.011"
Extended Evaluation of Virological, Immunological and Pharmacokinetic Endpoints of CELADEN: A Randomized, Placebo-Controlled Trial of Celgosivir in Dengue Fever Patients,"PLoS Negl Trop Dis","2016","10.1371/journal.pntd.0004851"
Structural Basis of Zika Virus-Specific Antibody Protection,"CELL","2016","10.1016/j.cell.2016.07.020"
Redeployment of a conserved gene regulatory network during Aedes aegypti development,"Dev. Biol.","2016","10.1016/j.ydbio.2016.06.031"
Stem Cell Hydrogel, Jump-Starting Zika Drug Discovery, and Engineering RNA Recognition.,"Cell Chem. Biol.","2016","10.1016/j.chembiol.2016.08.005"
Working with Zika and Usutu Viruses In Vitro,"PLoS Negl Trop Dis","2016","10.1371/journal.pntd.0004931"
Tyrosine Detoxification Is an Essential Trait in the Life History of Blood-Feeding Arthropods,"Curr Biol","2016","10.1016/j.cub.2016.06.025"
Zika Fetal Neuropathogenesis: Etiology of a Viral Syndrome.,"PLoS Negl Trop Dis","2016","10.1371/journal.pntd.0004877"
An Ecological Assessment of the Pandemic Threat of Zika Virus,"PLoS Negl Trop Dis","2016","10.1371/journal.pntd.0004968"
Vaginal Exposure to Zika Virus during Pregnancy Leads to Fetal Brain Infection,"CELL","2016","10.1016/j.cell.2016.08.004"
Surveillance of Zika virus infection and microcephaly in Brazil.,"LANCET","2016","10.1016/S0140-6736(16)30931-X"
Congenital Zika virus syndrome in Brazil: a case series of the first 1501 livebirths with complete investigation,"LANCET","2016","10.1016/S0140-6736(16)30902-3"
Imported Thai patient with Zika virus to Taiwan: What else should be known and discussed?,"J Formos Med Assoc","2016","10.1016/j.jfma.2016.06.003"
With regard about the case of Dengue, Chikungunya and Zika co-infection in a patient from Colombia.,"J Infect Public Health","2016","10.1016/j.jiph.2016.01.001"
Dengue, chikungunya and Zika co-infection in a patient from Colombia.,"J Infect Public Health","2016","10.1016/j.jiph.2015.12.002"
Genetic Evidence of Expansion by Passive Transport of Aedes (Stegomyia) aegypti in Eastern Argentina,"PLoS Negl Trop Dis","2016","10.1371/journal.pntd.0004839"
Prenatal Ultrasound Findings of Pregnancy Associated with Zika Virus Infection,"J. Med. Ultrasound","2016","10.1016/j.jmu.2016.08.007"
Prediction of promiscuous T-cell epitopes in the Zika virus polyprotein: An in silico approach,"Asian Pac J Trop Med","2016","10.1016/j.apjtm.2016.07.004"
Zika Virus Disrupts Phospho-TBK1 Localization and Mitosis in Human Neuroepithelial Stem Cells and Radial Glia,"Cell Rep","2016","10.1016/j.celrep.2016.08.038"
The green tea molecule EGCG inhibits Zika virus entry,"VIROLOGY","2016","10.1016/j.virol.2016.06.012"
The fast transmission of infectious diseases around the world – a new concern to the public health,"Braz J Infect Dis","2016","10.1016/j.bjid.2016.06.003"
A Comprehensive Systems Biology Approach to Studying Zika Virus,"PLOS ONE","2016","10.1371/journal.pone.0161355"
Production of immunogenic West Nile virus-like particles using a herpes simplex virus 1 recombinant vector,"VIROLOGY","2016","10.1016/j.virol.2016.06.006"
Nonstructural Proteins Are Preferential Positive Selection Targets in Zika Virus and Related Flaviviruses,"PLoS Negl Trop Dis","2016","10.1371/journal.pntd.0004978"
Dengue Virus Perturbs Mitochondrial Morphodynamics to Dampen Innate Immune Responses,"Cell Host Microbe","2016","10.1016/j.chom.2016.07.008"
Assessment of Local Mosquito Species Incriminates Aedes aegypti as the Potential Vector of Zika Virus in Australia,"PLoS Negl Trop Dis","2016","10.1371/journal.pntd.0004959"
Public Health Responses to and Challenges for the Control of Dengue Transmission in High-Income Countries: Four Case Studies.,"PLoS Negl Trop Dis","2016","10.1371/journal.pntd.0004943"
Structures of NS5 Methyltransferase from Zika Virus,"Cell Rep","2016","10.1016/j.celrep.2016.08.091"
Zika Virus Infection in Mice Causes Panuveitis with Shedding of Virus in Tears,"Cell Rep","2016","10.1016/j.celrep.2016.08.079"
Zika virus infection, transmission, associated neurological disorders and birth abnormalities: A review of progress in research, priorities and knowledge gaps,"Asian Pac. J. Trop. Biomed.","2016","10.1016/j.apjtb.2016.08.008"
The ever changing landscape of Zika virus infection. Learning on the fly.,"Int J Infect Dis","2016","10.1016/j.ijid.2016.09.001"
How Relevant Is Sexual Transmission of Zika Virus?,"PLoS Med","2016","10.1371/journal.pmed.1002157"
Microhematospermia in acute Zika virus infection.,"Int J Infect Dis","2016","10.1016/j.ijid.2016.08.025"
Diagnosis of neurological disorders and the Zika virus epidemic in Colombia 2014 –2016,"Int J Infect Dis","2016","10.1016/j.ijid.2016.09.010"
Zika virus: ethics preparedness for old and new challenges.,"Lancet Global Health","2016","10.1016/S2214-109X(16)30222-4"
Infection of human uterine fibroblasts by Zika virus in vitro: implications for viral transmission in women,"Int J Infect Dis","2016","10.1016/j.ijid.2016.07.015"
Zika, dengue, and chikungunya co-infection in a pregnant woman from Colombia,"Int J Infect Dis","2016","10.1016/j.ijid.2016.07.017"
Higher incidence of Zika in adult women than adult men in Rio de Janeiro suggests a significant contribution of sexual transmission from men to women,"Int J Infect Dis","2016","10.1016/j.ijid.2016.08.023"
A Lipidomics Approach in the Characterization of Zika-Infected Mosquito Cells: Potential Targets for Breaking the Transmission Cycle,"PLOS ONE","2016","10.1371/journal.pone.0164377"
Characterization of a 2016 Clinical Isolate of Zika Virus in Non-human Primates,"EBIOMEDICINE","2016","10.1016/j.ebiom.2016.09.022"
A robust method for the rapid generation of recombinant Zika virus expressing the GFP reporter gene,"VIROLOGY","2016","10.1016/j.virol.2016.07.015"
Zika Virus Replicons for Drug Discovery,"EBIOMEDICINE","2016","10.1016/j.ebiom.2016.09.013"
Zika Virus Strains Potentially Display Different Infectious Profiles in Human Neural Cells,"EBIOMEDICINE","2016","10.1016/j.ebiom.2016.09.020"
Climate Change Influences on the Global Potential Distribution of the Mosquito Culex quinquefasciatus, Vector of West Nile Virus and Lymphatic Filariasis,"PLOS ONE","2016","10.1371/journal.pone.0163863"
Viral RNA switch mediates the dynamic control of flavivirus replicase recruitment by genome cyclization,"ELIFE","2016","10.7554/eLife.17636"
Full Genome Sequence and sfRNA Interferon Antagonist Activity of Zika Virus from Recife, Brazil,"PLoS Negl Trop Dis","2016","10.1371/journal.pntd.0005048"
Zika and Other Emerging Viruses: Aiming at the Right Target.,"Cell Host Microbe","2016","10.1016/j.chom.2016.09.011"
Zika Virus Infection Induces Cranial Neural Crest Cells to Produce Cytokines at Levels Detrimental for Neurogenesis,"Cell Host Microbe","2016","10.1016/j.chom.2016.09.006"
Zika Virus Genomic RNA Possesses Conserved G-Quadruplexes Characteristic of the Flaviviridae Family,"ACS Infect. Dis.","2016","10.1021/acsinfecdis.6b00109"
Fighting Infection in a Globalized World,"CELL","2016","10.1016/j.cell.2016.10.012"
Zika Virus: Immunity and Vaccine Development.,"CELL","2016","10.1016/j.cell.2016.09.020"
OpenZika: An IBM World Community Grid Project to Accelerate Zika Virus Drug Discovery,"PLoS Negl Trop Dis","2016","10.1371/journal.pntd.0005023"
Near-Infrared Spectroscopy, a Rapid Method for Predicting the Age of Male and Female Wild-Type and Wolbachia Infected Aedes aegypti,"PLoS Negl Trop Dis","2016","10.1371/journal.pntd.0005040"
Genetic Characterization of Spondweni and Zika Viruses and Susceptibility of Geographically Distinct Strains of Aedes aegypti, Aedes albopictus and Culex quinquefasciatus (Diptera: Culicidae) to Spondweni Virus,"PLoS Negl Trop Dis","2016","10.1371/journal.pntd.0005083"
Unsuspected Dengue as a Cause of Acute Febrile Illness in Children and Adults in Western Nicaragua,"PLoS Negl Trop Dis","2016","10.1371/journal.pntd.0005026"
Pushing Forward With Zika Vaccines.,"EBIOMEDICINE","2016","10.1016/j.ebiom.2016.10.016"
ZIKV Strains' Different Phenotypes in Human Neural Cells Could be a Hint for the Emergence of the New Clinical Neurological Outcomes.,"EBIOMEDICINE","2016","10.1016/j.ebiom.2016.10.021 [doi]"
Preventative Vaccines for Zika Virus Outbreak: Preliminary Evaluation,"EBIOMEDICINE","2016","10.1016/j.ebiom.2016.09.028"
Towards Equity in Health: Researchers Take Stock,"PLoS Med","2016","10.1371/journal.pmed.1002186"
Rift Valley fever: still an emerging infection after 3500 years,"Lancet Global Health","2016","10.1016/S2214-109X(16)30240-6"
Zika (PRVABC59) Infection Is Associated with T cell Infiltration and Neurodegeneration in CNS of Immunocompetent Neonatal C57Bl/6 Mice,"PLoS Pathog","2016","10.1371/journal.ppat.1006004"
Comparative genome analysis between Southeast Asian and South American Zika viruses,"Asian Pac J Trop Med","2016","10.1016/j.apjtm.2016.10.002"
Analysis of Synonymous Codon Usage Bias of Zika Virus and Its Adaption to the Hosts,"PLOS ONE","2016","10.1371/journal.pone.0166260"
Temporal and Spatial Evolution of Dengue Incidence in Brazil, 2001-2012,"PLOS ONE","2016","10.1371/journal.pone.0165945"
The queenslandensis and the type Form of the Dengue Fever Mosquito (Aedes aegypti L.) Are Genomically Indistinguishable,"PLoS Negl Trop Dis","2016","10.1371/journal.pntd.0005096"
Zika Virus Infects Neural Progenitors in the Adult Mouse Brain and Alters Proliferation,"CELL STEM CELL","2016","10.1016/j.stem.2016.08.005"
Zika Virus NS4A and NS4B Proteins Deregulate Akt-mTOR Signaling in Human Fetal Neural Stem Cells to Inhibit Neurogenesis and Induce Autophagy,"CELL STEM CELL","2016","10.1016/j.stem.2016.07.019"
Dynamics of Human and Viral RNA Methylation during Zika Virus Infection,"Cell Host Microbe","2016","10.1016/j.chom.2016.10.002"
N6-Methyladenosine in Flaviviridae Viral RNA Genomes Regulates Infection,"Cell Host Microbe","2016","10.1016/j.chom.2016.09.015"
Zika Virus May Affect the Universal Two-Child Policy: A New Challenge for China,"PLoS Negl Trop Dis","2016","10.1371/journal.pntd.0004984"
Zika virus infection disrupts neurovascular development and results in postnatal microcephaly with brain damage,"DEVELOPMENT","2016","10.1242/dev.143768"
Structure in the variability of the basic reproductive number (R0) for Zika epidemics in the Pacific islands,"ELIFE","2016","10.7554/eLife.19874"
Zika virus-associated seizures.,"Seizure","2016","10.1016/j.seizure.2016.10.011"
Zika virus in Pakistan: the tip of the iceberg?,"Lancet Global Health","2016","10.1016/S2214-109X(16)30246-7"
More pieces to the microcephaly-Zika virus puzzle in Brazil.,"Lancet Infect Dis","2016","10.1016/S1473-3099(16)30372-3"
ZIKA: AN OLD VIRUS with A NEW FACE,"Zdravstveno Varstvo","2016","10.1515/sjph-2016-0031"
Thoughts Around the Zika Virus Crisis.,"Curr. Infect. Dis. Rep.","2016","10.1007/s11908-016-0551-8"
Tracking Insecticide Resistance in Mosquito Vectors of Arboviruses: The Worldwide Insecticide resistance Network (WIN),"PLoS Negl Trop Dis","2016","10.1371/journal.pntd.0005054"
Zika virus: A call to action for physicians in the era of climate change.,"Preventive Med. Reports","2016","10.1016/j.pmedr.2016.07.011"
Rapid molecular diagnostic test for Zika virus with low demands on sample preparation and instrumentation,"Diagn Microbiol Infect Dis","2016","10.1016/j.diagmicrobio.2016.08.027"
Advances in Zika Virus Research: Stem Cell Models, Challenges, and Opportunities.,"CELL STEM CELL","2016","10.1016/j.stem.2016.11.014"
Zika virus: A review of literature,"Asian Pac. J. Trop. Biomed.","2016","10.1016/j.apjtb.2016.09.007"
Zika Virus Causes Testis Damage and Leads to Male Infertility in Mice,"CELL","2016","10.1016/j.cell.2016.11.016"
Zika virus infection in 18 travellers returning from Surinam and the Dominican Republic, The Netherlands, November 2015-March 2016,"INFECTION","2016","10.1007/s15010-016-0906-y"
Zika Virus Infection in Dexamethasone-immunosuppressed Mice Demonstrating Disseminated Infection with Multi-organ Involvement Including Orchitis Effectively Treated by Recombinant Type I Interferons,"EBIOMEDICINE","2016","10.1016/j.ebiom.2016.11.017"
Obstetrical and neonatal case definitions for immunization safety data,"VACCINE","2016","10.1016/j.vaccine.2016.08.026"
Genetic Ablation of AXL Does Not Protect Human Neural Progenitor Cells and Cerebral Organoids from Zika Virus Infection,"CELL STEM CELL","2016","10.1016/j.stem.2016.11.011"
Estimate of the reproduction number of the 2015 Zika virus outbreak in Barranquilla, Colombia, and estimation of the relative role of sexual transmission,"Epidemics","2016","10.1016/j.epidem.2016.10.003"
Mosquito-transmitted viruses - the great Brazilian challenge,"Braz. J. Microbiol.","2016","10.1016/j.bjm.2016.10.008"
Heterologous Protection against Asian Zika Virus Challenge in Rhesus Macaques,"PLoS Negl Trop Dis","2016","10.1371/journal.pntd.0005168"
Comparative Analysis of Dengue and Zika Outbreaks Reveals Differences by Setting and Virus,"PLoS Negl Trop Dis","2016","10.1371/journal.pntd.0005173"
The Neurobiology of Zika Virus.,"NEURON","2016","10.1016/j.neuron.2016.11.031"
Public Health Interventions for Aedes Control in the Time of Zikavirus- A Meta-Review on Effectiveness of Vector Control Strategies,"PLoS Negl Trop Dis","2016","10.1371/journal.pntd.0005176"
A Historic Report of Zika in Mozambique: Implications for Assessing Current Risk,"PLoS Negl Trop Dis","2016","10.1371/journal.pntd.0005052"
Attomolar Zika virus oligonucleotide detection based on loop-mediated isothermal amplification and AC susceptometry,"Biosens Bioelectron","2016","10.1016/j.bios.2016.06.085"
Potential for Zika Virus to Establish a Sylvatic Transmission Cycle in the Americas.,"PLoS Negl Trop Dis","2016","10.1371/journal.pntd.0005055"
Flaviviruses.,"Curr Biol","2016","10.1016/j.cub.2016.09.029"
A Mouse Model of Zika Virus Sexual Transmission and Vaginal Viral Replication,"Cell Rep","2016","10.1016/j.celrep.2016.11.070"
That's a Wrap!,"Cell Chem. Biol.","2016","10.1016/j.chembiol.2016.12.004"
Animals in the Zika Virus Life Cycle: What to Expect from Megadiverse Latin American Countries.,"PLoS Negl Trop Dis","2016","10.1371/journal.pntd.0005073"
Molecular Virologic and Clinical Characteristics of a Chikungunya Fever Outbreak in La Romana, Dominican Republic, 2014,"PLoS Negl Trop Dis","2016","10.1371/journal.pntd.0005189"
Zika Virus: Promoting Male Involvement in the Health of Women and Families,"PLoS Negl Trop Dis","2016","10.1371/journal.pntd.0005127"
Targeting a Hidden Enemy: Pyriproxyfen Autodissemination Strategy for the Control of the Container Mosquito Aedes albopictus in Cryptic Habitats,"PLoS Negl Trop Dis","2016","10.1371/journal.pntd.0005235"
Zika,"Huisarts Wet.","2016","10.1007/s12445-016-0105-1"
Zika: Emerging disease [Zika: Enfermedad emergente],"Dermatol. Cosmet. Med. Quir.","2016",""
Zika - mer enn uflaks,"Tidsskr. Nor. Laegeforen.","2016",""
Zika vaccines: Three candidates tested [Zika-Impfstoffe: Drei Kandidaten getestet],"Pharm. Ztg.","2016",""
Zika virus and pregnancy [Virus zika y gestación],"Prog. Obstet. Ginecol.","2016",""
Top 10 Facts You Need to Know about Zika Virus,"J Miss State Med Assoc","2016",""
Zika virus and public health,"J. Hum. Growth Dev.","2016","10.7322/jhgd.114415"
Zika virus: Many questions remain unanswered [Zika-Virus: Viele Fragen offen],"Pharm. Ztg.","2016",""
Zika virus: Clear detection is possible [Zika-Virus: Eindeutiger Nachweis möglich],"Pharm. Ztg.","2016",""
Zika: Herd immunity in three years? The end and the return of the Zika epidemic [Zika: Herdimmunität in drei Jahren? : Das ende und die Wiederkehr der zika-epidemie],"Dtsch. Apoth. Ztg.","2016",""
Victim is also host to Zika,"Contemp. Ob/Gyn","2016",""
Zika virus intrauterine infections from the obstetrician's perspective.,"Ginekol. Pol.","2016","10.5603/GP.2016.0040"
Cardiac problem because of Zika virus infection: a possibility,"Anatol. J. Cardiol.","2016","10.14744/AnatolJCardiol.2016.7140"
Olympia meets Zika: ""Live your passion"" - but only with mosquito repellent! [Olympia meets Zika],"Dtsch. Apoth. Ztg.","2016",""
Microcephaly: Zika virus confirmed as cause [Mikrozephalie: Zika-Virus als Ursache bestätigt],"Pharm. Ztg.","2016",""
Zika virus in Nepal,"J Nepal Health Res Counc","2016",""
Zika virus: Two vaccines in animal test are successful [Zwei Impfstoffe im Tierversuch erfolgreich],"Pharm. Ztg.","2016",""
Zika lesson: Begin work on vaccine early,"Contemp. Ob/Gyn","2016",""
Mouse model: Zika virus harms fetuses [Mausmodell: Zika-Virus schädigt Feten],"Pharm. Ztg.","2016",""
Zika virus and microcephaly: Challenges in Brazil,"J. Intellect. Disabil. Diagn. Treat.","2016","10.6000/2292-2598.2016.04.02.1"
The link between Zika virus and microcephaly [Le lien entre le virus Zika et microcéphalie],"Option Bio","2016","10.1016/S0992-5945(16)30078-2"
Zika virus infection: what is the new problem?,"Rev Fac Cien Med Univ Nac Cordoba","2016",""
Risk prevention key in tackling Zika virus.,"Nurs Older People","2016","10.7748/nop.28.7.15.s20"
Zika virus fever. A necessary alert [Fiebre por virus Zika: Una alerta necesaria],"Rev. Habanera Cienc. Med.","2016",""
Zika, microcephaly, science and public health [Zika, microcefalia, ciência e Saúde Coletiva],"Physis","2016","10.1590/S0103-73312016000100001"
Zika, an epidemic with uncertain effects [Zika, une épidémie aux effets incertains],"Aide Soignante","2016","10.1016/j.aidsoi.2016.04.001"
Zika and the World Health Organization: State of emergency or call for cooperation? [Zika en de WHO],"Ned Tijdschr Geneeskd","2016",""
Risks of spreading Zika virus within Europe [Risico's op verspreiding van zikavirus binnen Europa],"Ned Tijdschr Geneeskd","2016",""
Prevention of sexual transmission of Zika virus.,"Int. Marit. Health.","2016","10.5603/IMH.2016.0033"
Zika: WHO declares termination of health emergency [Zika: WHO erklärt Gesundheitsnotstand für beendet],"Pharm. Ztg.","2016",""
The need of Zika virus vaccine for pregnant women [Potřeba vakcíny proti Zika viru pro těhotné ženy],"Vakcinologie","2016",""
Zika virus Infection: New Threat in Global Health.,"J Korean Med Sci","2016","10.3346/jkms.2016.31.3.331"
Therapy and prevention: Initial successes in Zika infections [Erste Erfolge bei ZikaInfektionen],"Pharm. Ztg.","2016",""
Zika virus infects cortical precursor cells [Zika-Virus infiziert kortikale Vorläuferzellen],"Pharm. Ztg.","2016",""
Mosquitoes transmit Zika virus in Miami [Mücken übertragen zika-virus in miami],"Pharm. Ztg.","2016",""
Zika virus-related hypertensive iridocyclitis.,"Arq Bras Oftalmol","2016","10.5935/0004-2749.20160020"
Zika virus infection: what should we not forget?,"Int. Marit. Health.","2016","10.5603/IMH.2016.0023"
Zika Virus: An Evolving Public Health Threat,"Ann Acad Med Singapore","2016",""
Zika and microcephaly: Can we learn from history?,"Physis","2016","10.1590/S0103-73312016000100002"
Zika virus increases risk of Guillain-Barré syndrome [Zika-Virus erhöht Risiko für Guillain-Barré-Syndrom],"Pharm. Ztg.","2016",""
What neonatal nurses need to know about the Zika virus,"Neonatal Netw","2016","10.1891/0730-0832.35.3.173"
Zika virus and the 2016 Olympic Games.,"Lancet Infect Dis","2016","10.1016/S1473-3099(16)30230-4"
Promotion about zika virus disease through medical education [Promoción sobre la enfermedad viral Zika desde la educación médica],"Rev. Cuba. Educac. Med. Super`.","2016",""
Zika and the USA: There is a need for millions [Brève: Zika et USA: il faut des millions],"Option Bio","2016","10.1016/S0992-5945(16)30077-0"
Zika infection: Fertility in danger [Fruchtbarkeit in Gefahr],"Pharm. Ztg.","2016",""
Zika virus-associated microcephaly - A case report [Zikavirus-assoziierte Mikrozephalie ein Fallbericht],"Geburtshilfe Frauenheilkd.","2016","10.1055/s-0042-106427"
Zika virus: Epidemic in America [Epidemie in Amerika],"Pharm. Ztg.","2016",""
Recent developments in vertical transmission of ZIKA virus.,"ONCOTARGET","2016","10.18632/oncotarget.11619"
Preservation of human health from Zika virus disease [Preservación de la salud humana ante la enfermedad por virus Zika],"Rev. Habanera Cienc. Med.","2016",""
Zika epidemic: Countermeasures are starting [Gegenmaßnahmen laufen an],"Pharm. Ztg.","2016",""
Fighting Zika with prevention: Top mosquito repellent recommendations from dermatologists,"Contemp. Ob/Gyn","2016",""
Zika virus and travel advice for pregnant women,"Drug Ther. Bull.","2016",""
Zika Virus: Implications for Public Health.,"Arch. Clin. Infect. Dis.","2016","10.1093/cid/ciw210"
Cuba Confronts Zika: All Hands on Deck,"MEDICC Rev","2016",""
An international registry for women exposed to Zika virus during pregnancy: time for answers.,"Lancet Infect Dis","2016","10.1016/S1473-3099(16)30255-9"
Zika virus disease: A new look at a well-known disease,"J. Infektol.","2016",""
Blood transfussion and emerging/ re-emerging biologcal agents: Zika, Dengue and Chikungunya [Transfusión sanguínea y agentes biológicos emergentes y remergentes: Zika, Dengue y Chikungunya],"Rev. Cuba. Hematol. Imunol. Hemoterapia","2016",""
Zika viruses bear the blame: A precisely documented case of fetal microcephaly [PRISMA: Zika-Viren sind schuld: Ein genau dokumentierter Fall von fetaler Mikrozephalie],"Dtsch. Apoth. Ztg.","2016",""
Commentary: Zika Virus: the Latest Newcomer.,"Front Microbiol","2016","10.3389/fmicb.2016.01028"
Sexual transmission of Zika virus: what is the issue for awareness?,"Int. Marit. Health.","2016","10.5603/IMH.2016.0046"
Ocular finding in Zika virus infection,"Arq Bras Oftalmol","2016","10.5935/0004-2749.20160081"
Zika and MERS viruses: Making a great fuss about nothing or dangerous after all? [Zika- und MERS-Virus: Viel Wind um nichts oder doch gefährlich?],"PZ Prisma","2016",""
In times of Zika: getting pregnant or delaying plans.,"J. Bras. Reproducao Assistida","2016","10.5935/1518-0557.20160051"
Zika virus in the female genital tract.,"Lancet Infect Dis","2016","10.1016/S1473-3099(16)30193-1"
Recent update on management of pregnancy with ZIKA virus infection,"Bangladesh J. Obstet. Gynecol.","2016",""
Zika virus and microcephaly: Info to help you counsel your (understandably) concerned pregnant patients,"Contemp. Ob/Gyn","2016",""
Correlation probable [Zusammenhang wahrscheinlich],"Pharm. Ztg.","2016",""
WHO declares ‘public health emergency’ for microcephaly linked to Zika virus,"Emerg. Med.","2016","10.1001/jamaneurol.2015.3884"
A bibliometric analysis of global Zika research.,"Travel Med. Infect. Dis.","2016","10.1016/j.tmaid.2015.07.005"
Sexual Transmission of Zika Virus: Implications for Clinical Care and Public Health Policy.,"Arch. Clin. Infect. Dis.","2016","10.1093/cid/ciw211"
Zika response must not drain research funds.,"NATURE","2016","10.1038/537007a"
Occupational Medicine and emerging, reemerging and neglected diseases: The conduct in the case of dengue, Chikungunya and Zika virus [Medicina do Trabalho e doenças emergentes, reemergentes e negligenciadas: A conduta no caso das febres da dengue, do Chikungunya e do Zika vírus],"Rev. Bras. Med. Trab.","2016",""
Further spread is probable [Weitere Ausbreitung ist wahrscheinlich],"Pharm. Ztg.","2016",""
Zika virus infection: Perspectives as a specialist of pediatric infectious diseases,"Pediatr. Infect. Vaccine","2016","10.14776/piv.2016.23.1.1"
Developing a vaccine against Zika,"BMJ","2016","10.1136/bmj.i5923"
Studies using IPS cells support a possible link between ZIKA and microcephaly,"Cell Biosci.","2016","10.1186/S13578-016-0096-4"
Fetal assessment after Zika exposure.,"Int J Gynaecol Obstet","2016","10.1111/1471-0528.14074"
Zika virus disease (ZVD): Another viral disease outbreak,"S. Afr. Fam. Pract.","2016",""
Zika Virus and Zika Viral Disease,"Bing Du Xue Bao","2016",""
News. EMA: Blood products are Zika free [Meldungen: EMA: Blutprodukte sind zikafrei],"Pharm. Ztg.","2016",""
Zika and chikungunya infections in Brazil: reviewing the epidemic and treatment options.,"Rev Soc Bras Med Trop","2016","10.1590/0037-8682-0428-2016"
Healthcare students and workers' knowledge about transmission, epidemiology and symptoms of Zika fever in four cities of Colombia.,"Travel Med. Infect. Dis.","2016","10.1016/j.tmaid.2015.12.003"
Complete genome sequences of five Zika virus isolates,"Genome Announc","2016","10.1128/genomeA.00377-16"
Microcephaly risk with Zika infection is 1-13% in first trimester, study shows,"BMJ","2016","10.1136/bmj.i3048"
Neuroimaging findings of babies with microcephaly and presumed congenital Zika virus infection,"BMJ","2016","10.1136/bmj.i2194"
Zika virus pandemic: a human and public health crisis.,"Rev Soc Bras Med Trop","2016","10.1590/0037-8682-0036-2016"
Fewer malaria cases thanks to new mosquito traps [Weniger Malariafälle dank neuer Moskitofalle],"Pharm. Ztg.","2016",""
Zika Virus and Solid Organ Transplantation: Significant Pathogen or Harbinger of Things to Come?,"TRANSPLANTATION","2016","10.1097/TP.0000000000001179"
Zika Virus-A Public Health Emergency of International Concern.,"JAMA Neurol","2016","10.1001/jamaneurol.2016.3677"
Zika virus and microcephaly - more questions than answers?,"Int J Gynaecol Obstet","2016","10.1111/1471-0528.14073"
The Zika virus epidemic: professionals and the public search for answers.,"Int J Gynaecol Obstet","2016","10.1111/1471-0528.14076"
INTRODUCTION AND TRANSMISSION OF ZIKA VIRUS IN BRAZIL: NEW CHALLENGES FOR THE AMERICAS.,"Rev Inst Med Trop Sao Paulo","2016","10.1590/S1678-9946201658024"
New guidelines for Zika virus 2016,"Obstet. Gynaecol.Forum","2016",""
Population surveillance for microcephaly,"BMJ","2016","10.1136/bmj.i4815"
Zika: A report from the front lines: In Florida, the public is worried and the news keeps getting worse,"Contemp. Ob/Gyn","2016",""
Figures and facts on the zika virus: An apparently harmless infection leads to a global health state of emergency [Zahlen & Fakten zum Zika-Virus: Eine scheinbar harmlose Infektion führt zu globalem Gesundheitsnotstand],"Dtsch. Apoth. Ztg.","2016",""
New and old drugs against Zika: Emricasan and niclosamide prevent virus replication in vitro [Arzneimittel und therapie: Neue und alte Wirkstoffe gegen Zika: Emricasan und Niclosamid verhindern in vitro die Virusreplikation],"Dtsch. Apoth. Ztg.","2016",""
Olympics fans must take Zika precautions before travelling,"BMJ","2016","10.1136/bmj.i3255"
Zika virus in nonimmigrant air travel: Radically disinsect or no sex no olympics, no honeymoon,"Lek. Obz.","2016",""
Continuing challenges: migrants, terrorism, weather and Zika.,"Eur. J. Emerg. Med.","2016","10.1097/MEJ.0000000000000384"
Asymptomatic pregnant women returning to the United States from countries experiencing a Zika virus outbreak should be tested for Zika virus : FOR: Importance of identification in ALL pregnant women.,"Int J Gynaecol Obstet","2016","10.1111/1471-0528.14069"
Entry routes for Zika virus in Brazil after 2014 world cup: New possibilities.,"Travel Med. Infect. Dis.","2016","10.1016/j.tmaid.2015.10.004"
CONGENITAL ZIKA SYNDROME Congenital Zika syndrome: time to move from case series to case-control studies and data sharing,"BMJ","2016","10.1136/bmj.i4850"
Neurological manifestations associated to Zika Virus [Manifestaciones Neurológicas Asociadas a Infección por Virus Zika],"Rev. Ecuat. Neurol.","2016",""
A quick review of the cutaneous findings of the zika virus,"Dermatol Online J","2016",""
Zika Virus Disease,"Microbiol. Spectr.","2016","10.1128/microbiolspec.EI10-0019-2016"
One year after the Zika virus outbreak in Brazil: from hypotheses to evidence.,"Rev Soc Bras Med Trop","2016","10.1590/0037-8682-0328-2016"
A geografia social do Zika no Brasil,"Estud. Av.","2016","10.1590/S0103-40142016.30880012"
The current status of Zika virus in Southeast Asia.,"Epidemiol Health","2016","10.4178/epih.e2016026"
Zika virus: What nurses need to know,"Nurs. Crit. Care","2016","10.1097/01.CCN.0000484684.07952.ea"
Distribution of Zika virus infection specific IgG in Western province of Zambia: A population-based study,"Int. Public Health J.","2016",""
Zika and microcephaly in Latin America: An emerging threat for pregnant travelers?,"Travel Med. Infect. Dis.","2016","10.1016/j.tmaid.2016.01.011"
Zika virus, emergencies, uncertainty and vulnerable populations.,"J R Coll Physicians Edinb","2016","10.4997/JRCPE.2016.102"
The first case of Zika fever in Russia,"Infektsionnye Bolezni","2016","10.20953/1729-9225-2016-1-90-95"
Infants with congenital zika virus infection: A new challenge for early intervention professionals,"Infants Young Child.","2016","10.1097/IYC.0000000000000084"
Zika virus and Guillain-Barré syndrome,"J R Coll Physicians Edinb","2016","10.4997/JRCPE.2016.109"
Zika virus: A primer for clinicians.,"Clevel. Clin. J. Med.","2016","10.3949/ccjm.83a.16027"
Behind the scenes in vaccine development,"BioPharm Int.","2016",""
Harness shared data in international Zika registry,"BMJ","2016","10.1136/bmj.i5319"
Microcephaly [Microcefalia],"Obstet. Ginecol.","2016",""
Zika infection in pregnancy: Pregnant women are worried, and their concern is warranted. here is what we know now and what’s being done about this health crisis,"Contemp. Ob/Gyn","2016",""
Complete genome sequences of Zika virus strains isolated from the blood of patients in Thailand in 2014 and the Philippines in 2012,"Genome Announc","2016","10.1128/genomeA.00359-16"
All buzz, no bite,"BioPharm Int.","2016",""
Complete genome sequence of Zika virus isolated from semen,"Genome Announc","2016","10.1128/genomeA.01116-16"
Optical coherence tomography of macular atrophy associated with microcephaly and presumed intrauterine Zika virus infection.,"Arq Bras Oftalmol","2016","10.5935/0004-2749.20160112"
Zika: what we do and do not know based on the experiences of Brazil.,"Epidemiol Health","2016","10.4178/epih.e2016023"
Vaccine development faces urgency and challenges: Global outbreaks energize vaccine R&D and drive production modernization,"BioPharm Int.","2016",""
Reproductive planning in times of Zika: getting pregnant or delaying plans? The opinion of the Brazilian Society of Assisted Reproduction Committee - a basis for a bioethical discussion,"J. Bras. Reproducao Assistida","2016","10.5935/1518-0557.20160034"
[truncated: 3,422 more rows]
